# Supplementary material for: Prediction and Regulation of SCC’s Shrinkage Using the PSO-BPNN Model
Source: Materials (Basel). 2026 Apr 7;19(7):1468. doi: 10.3390/ma19071468 (PMC13074942; doi:10.3390/ma19071468)
Supplement: Supplementary file 1 [file materials-19-01468-s001.zip]

Archive with 1 entries (1 files):
- materials-4208408-supplementary.xlsx
