# Supplementary material for: Prediction and Regulation of SCC’s Shrinkage Using the PSO-BPNN Model
Source: Materials (Basel). 2026 Apr 7;19(7):1468. doi: 10.3390/ma19071468 (PMC13074942; doi:10.3390/ma19071468)
Supplement: Supplementary file 1 [file materials-19-01468-s001.zip › materials-4208408-supplementary.xlsx]

## Sheet: Sheet1
Ref		Shrinkage kinds	c	w/b	a/b	sand rate	kinds of cement	fine aggregate	fine aggregate	Apparent density of fine aggregate kg/m3	coarse aggregate	coarse aggregate particle size （mm）	cinerite	proportion	Fly ash content	Fly ash type	Fly ash proportion%	Silica powder content	Silica powder specific surface area m2/kg	Silica powder proportion%	ggbs	ggbs type	weight ratio of cement%	Types of Water-reducing Agents	AEA	Water-reducing agent dosage （kg/m3）	long	wide	high	Surface area ratio	curing temperature ℃	curing humidity %	experimental temperature ℃	experimental humidity %	t dry	E x104 Mpa	fc,28	slump(mm) mm	remarks
30.1	OPC22	auto	750	0.22	2.04	0.42	ordinary portland cement								0		0	0		0	0			Polyacid-based superplasticizer		10.5	250		125	25	20	60
30.2	OPC30	auto	550	0.3	3.06	0.48	ordinary portland cement								0		0	0		0	0			Polyacid-based superplasticizer		4.95	250		125	25	20	60
30.3	PR/BA 25%	auto	431	0.3	3.19	0.48	ordinary portland cement								97		0.183712	0		0	0			Polyacid-based superplasticizer		4.75	250		125	25	20	60
30.4	PR/BA 50%	auto	300	0.3	3.35	0.48	ordinary portland cement								202		0.40239	0		0	0			Polyacid-based superplasticizer		6.02	250		125	25	20	60
30.5	CA 25%	auto	429	0.3	3.17	0.48	ordinary portland cement								102		0.19209	0		0	0			Polyacid-based superplasticizer		4.25	250		125	25	20	60
30.6	CA 50%	auto	296	0.3	3.31	0.48	ordinary portland cement								212		0.417323	0		0	0			Polyacid-based superplasticizer		3.96	250		125	25	20	60
30.7	TU 50%	auto	295	0.3	3.3	0.48	ordinary portland cement								215		0.421569	0		0	0			Polyacid-based superplasticizer		3.88	250		125	25	20	60
31.1	SC3	auto	350	0.42	3.95	0.45	I/IIType of Portland cement	river sand	2.8		Limestone gravell	5～25mm			90		0.204545			0				Polyacid-based superplasticizer		0.008	515	100	100	22.7876	20	60							Measurement begins after initial coagulation
31.2	SC4	auto	382	0.37	3.66	0.45	I/IIType of Portland cement	river sand	2.8		Limestone gravell	5～25mm			94		0.197479			0				Polyacid-based superplasticizer		0.01	515	100	100	22.7876	20	60							Measurement begins after initial coagulation
31.3	SC5	auto	412	0.32	3.4	0.45	I/IIType of Portland cement	river sand	2.8		Limestone gravell	5～25mm			100		0.195312			0				Polyacid-based superplasticizer		0.012	515	100	100	22.7876	20	60							Measurement begins after initial coagulation
31.4	SC6	auto	440	0.28	3.17	0.45	I/IIType of Portland cement	river sand	2.8		Limestone gravell	5～25mm			110		0.2			0				Polyacid-based superplasticizer		0.013	515	100	100	22.7876	20	60							Measurement begins after initial coagulation
32.1	42-OPC	auto	400	0.42	4.39	0.45	Iportland cement	river sand	2.86		Granite gravel	5-25mm					0			0	0	prill GGBS	0	Naphthalene-based superplasticizer	0.015%	0.7%	400	100	100	22.2222	20	60					46.1	180	Add water and measure initial growth after 3 hours
32.2	42-BFS30	auto	280	0.42	4.37	0.45	Iportland cement	river sand	2.86		Granite gravel	5-25mm					0			0	120	prill GGBS	0.3	Naphthalene-based superplasticizer	0.013%	0.45%	400	100	100	22.2222	20	60					44.9	180	Add water and measure initial growth after 3 hours
32.3	42-BFS50	auto	200	0.42	4.36	0.45	Iportland cement	river sand	2.86		Granite gravel	5-25mm					0			0	200	prill GGBS	0.5	Naphthalene-based superplasticizer	0.013%	0.40%	400	100	100	22.2222	20	60					44.6	180	Add water and measure initial growth after 3 hours
32.4	37-OPC	auto	454	0.37	3.77	0.43	Iportland cement	river sand	2.86		Granite gravel	5-25mm					0			0	0	prill GGBS	0	Naphthalene-based superplasticizer	0.017%	0.80%	400	100	100	22.2222	20	60					50.5	180	Add water and measure initial growth after 3 hours
32.5	37-BFS30	auto	318	0.37	3.75	0.43	Iportland cement	river sand	2.86		Granite gravel	5-25mm					0			0	136	prill GGBS	0.299559	Naphthalene-based superplasticizer	0.015%	0.50%	400	100	100	22.2222	20	60					56.3	180	Add water and measure initial growth after 3 hours
32.6	37-BFS50	auto	227	0.37	3.74	0.43	Iportland cement	river sand	2.86		Granite gravel	5-25mm					0			0	227	prill GGBS	0.5	Naphthalene-based superplasticizer	0.015%	0.45%	400	100	100	22.2222	20	60					57.1	180	Add water and measure initial growth after 3 hours
32.7	32-OPC	auto	525	0.32	3.15	0.41	Iportland cement	river sand	2.86		Granite gravel	5-25mm					0			0	0	prill GGBS	0	Naphthalene-based superplasticizer	0.018%	1.00%	400	100	100	22.2222	20	60					60	180	Add water and measure initial growth after 3 hours
32.8	32-BFS30	auto	368	0.32	3.13	0.41	Iportland cement	river sand	2.86		Granite gravel	5-25mm					0			0	157	prill GGBS	0.299048	Naphthalene-based superplasticizer	0.018%	0.85%	400	100	100	22.2222	20	60					64.3	180	Add water and measure initial growth after 3 hours
32.9	32-BFS50	auto	263	0.32	3.12	0.41	Iportland cement	river sand	2.86		Granite gravel	5-25mm					0			0	262	prill GGBS	0.499048	Naphthalene-based superplasticizer	0.017%	0.75%	400	100	100	22.2222	20	60					66.7	180	Add water and measure initial growth after 3 hours
32.10	27-OPC	auto	622	0.27	2.53	0.39	Iportland cement	river sand	2.86		Granite gravel	5-25mm					0			0	0	prill GGBS	0	Naphthalene-based superplasticizer	0.020%	1.5%	400	100	100	22.2222	20	60					71.4	180	Add water and measure initial growth after 3 hours
32.11	27-BFS30	auto	435	0.27	2.51	0.39	Iportland cement	river sand	2.86		Granite gravel	5-25mm					0			0	187	prill GGBS	0.300643	Naphthalene-based superplasticizer	0.020%	1.35%	400	100	100	22.2222	20	60					72.6	180	Add water and measure initial growth after 3 hours
32.12	27-BFS50	auto	311	0.27	2.5	0.39	Iportland cement	river sand	2.86		Granite gravel	5-25mm					0			0	311	prill GGBS	0.5	Naphthalene-based superplasticizer	0.020%	1.25%	400	100	100	22.2222	20	60					76.2	180	Add water and measure initial growth after 3 hours
33.1	N26	auto	496	0.26	3.7	0.38	Itypeordinary portland cement	nature sand			Flower granite	20mm					0	0		0				Sulfonated naphthalene formaldehyde condensation type high-efficiency water reducer		9.075	300	100	100	21.4286		30	28	100			86.6		Store in a water bath at 28°C for the first 24 hours.
33.2	S26-5	auto	471	0.26	3.64	0.38	Itypeordinary portland cement	nature sand			Flower granite	20mm					0	25		0.0504032				Sulfonated naphthalene formaldehyde condensation type high-efficiency water reducer		8.47	300	100	100	21.4286		30	28	100			91.2		Store in a water bath at 28°C for the first 24 hours.
33.3	S26-10	auto	446	0.26	3.62	0.38	Itypeordinary portland cement	nature sand			Flower granite	20mm					0	50		0.100806				Sulfonated naphthalene formaldehyde condensation type high-efficiency water reducer		9.075	300	100	100	21.4286		30	28	100			96.6		Store in a water bath at 28°C for the first 24 hours.
33.4	N30	auto	497	0.3	3.6	0.39	Itypeordinary portland cement	nature sand			Flower granite	20mm					0	0		0				Sulfonated naphthalene formaldehyde condensation type high-efficiency water reducer		7.26	300	100	100	21.4286		30	28	100			70.1		Store in a water bath at 28°C for the first 24 hours.
33.5	S30-5	auto	472	0.3	3.54	0.39	Itypeordinary portland cement	nature sand			Flower granite	20mm					0	25		0.0503018				Sulfonated naphthalene formaldehyde condensation type high-efficiency water reducer		7.018	300	100	100	21.4286		30	28	100			83.7		Store in a water bath at 28°C for the first 24 hours.
33.6	S30-10	auto	447	0.3	3.52	0.39	Itypeordinary portland cement	nature sand			Flower granite	20mm					0	50		0.100604				Sulfonated naphthalene formaldehyde condensation type high-efficiency water reducer		7.381	300	100	100	21.4286		30	28	100			91.1		Store in a water bath at 28°C for the first 24 hours.
33.7	N35	auto	498	0.35	3.5	0.4	Itypeordinary portland cement	nature sand			Flower granite	20mm					0	0		0				Sulfonated naphthalene formaldehyde condensation type high-efficiency water reducer		4.114	300	100	100	21.4286		30	28	100			63.7		Store in a water bath at 28°C for the first 24 hours.
33.8	S35-5	auto	473	0.35	3.4	0.4	Itypeordinary portland cement	nature sand			Flower granite	20mm					0	25		0.0502008				Sulfonated naphthalene formaldehyde condensation type high-efficiency water reducer		6.413	300	100	100	21.4286		30	28	100			70.3		Store in a water bath at 28°C for the first 24 hours.
33.9	S35-10	auto	447	0.35	3.38	0.4	Itypeordinary portland cement	nature sand			Flower granite	20mm					0	50		0.100604				Sulfonated naphthalene formaldehyde condensation type high-efficiency water reducer		6.776	300	100	100	21.4286		30	28	100			75.2		Store in a water bath at 28°C for the first 24 hours.
34.1	C-SF25	auto	576	0.25	2.12	0.41	ordinary portland cement	river sand	2.93		spall						0	64		0.1				Polyacid-based superplasticizer		0.018	400	100	100	22.2222	20	60							Initial setting time: 0.37 d
34.2	C-SF35	auto	424	0.35	3.73	0.43	ordinary portland cement	river sand	2.93		spall						0	47		0.0997877				Polyacid-based superplasticizer		0.018	400	100	100	22.2222	20	60							Initial setting time: 0.41 d
34.3	C-SF45	auto	340	0.45	4.82	0.43	ordinary portland cement	river sand	2.93		spall						0	38		0.100529				Polyacid-based superplasticizer		0.014	400	100	100	22.2222	20	60							Initial setting time: 0.45 d
35.1		drying	350	0.6	5.05	0.65	IIportland cement				spall						0			0				Naphthalene-formaldehyde condensation type superplasticizer		0	285	75	75	16.5698	23	50							The specimen was immersed in lime water for 24 hours, followed by surface drying, and initial elongation was recorded.
35.2		drying	350	0.5	5.16	0.65	IIportland cement				spall						0			0				Naphthalene-formaldehyde condensation type superplasticizer		0.5%	285	75	75	16.5698	23	50							The specimen was immersed in lime water for 24 hours, followed by surface drying, and initial elongation was recorded.
35.3		drying	350	0.4	5.26	0.65	IIportland cement				spall						0			0				Naphthalene-formaldehyde condensation type superplasticizer		0.9%	285	75	75	16.5698	23	50							The specimen was immersed in lime water for 24 hours, followed by surface drying, and initial elongation was recorded.
40.1	NC-0.44	drying	466	0.44	3.6	0.45	（OPC）CEM I 52.5N	nature sand			Limestone gravell	10					0			0				High-efficiency superplasticizer (polycarboxylate) compliant with BS EN 934-2:2001		0	300	100	100	21.4286	23	50			1
40.2	NC-0.33	drying	622	0.33	2.45	0.42	（OPC）CEM I 52.5N	nature sand			Limestone gravell	10					0			0				High-efficiency superplasticizer (polycarboxylate) compliant with BS EN 934-2:2001		0	300	100	100	21.4286	23	50			1
40.3	SCC-0.44	drying	450	0.44	3.71	0.53	（OPC）CEM I 52.5N	nature sand			Limestone gravell	10					0			0				High-efficiency superplasticizer (polycarboxylate) compliant with BS EN 934-2:2001		0.01	300	100	100	21.4286	23	50			1
40.4	SCC-0.33	drying	550	0.33	3.04	0.53	（OPC）CEM I 52.5N	nature sand			Limestone gravell	10					0			0				High-efficiency superplasticizer (polycarboxylate) compliant with BS EN 934-2:2001		0.01	300	100	100	21.4286	23	50			1
41.1	Control	drying	470	0.35	3.72	0.43	CEM I 42.5R	river sand			river gravel	22					0			0				Polycarboxylate ether type superplasticizer			280	70	70	15.5556	23	50			1
41.2	SF5	drying	446.5	0.35	3.48	0.43	CEM I 42.5R	river sand			river gravel	22					0	23.5		0.05				Polycarboxylate ether type superplasticizer			280	70	70	15.5556	23	50			1
41.3	SF15	drying	399.5	0.35	3.68	0.43	CEM I 42.5R	river sand			river gravel	22					0	70.5		0.15				Polycarboxylate ether type superplasticizer			280	70	70	15.5556	23	50			1
42.1	SF0FA0	drying	400	0.45	4.45	0.54	CEM I 42.5R								0	Fgrade	0		21080	0				Sulfonated Naphthalene Formaldehyde High-Efficiency Water Reducer		4.4	280	70	70	15.5556	23	50			1
42.2	SF0FA10	drying	360	0.45	4.42	0.54	CEM I 42.5R								40	Fgrade	0.1			0				Sulfonated Naphthalene Formaldehyde High-Efficiency Water Reducer		3.2	280	70	70	15.5556	23	50			1
42.3	SF15FA0	drying	340	0.45	4.4	0.54	CEM I 42.5R								0	Fgrade	0	60		0.15				Sulfonated Naphthalene Formaldehyde High-Efficiency Water Reducer		8	280	70	70	15.5556	23	50			1
42.4	SF15FA10	drying	300	0.45	4.36	0.54	CEM I 42.5R								40	Fgrade	0.1	60		0.15				Sulfonated Naphthalene Formaldehyde High-Efficiency Water Reducer		6.4	280	70	70	15.5556	23	50			1
43.1	CGA0	drying	340	0.45	4.13	0.38	CEM 42.5 N	river sand			Limestone gravell	4.75-19.5			60	Fgrade	0.15			0				Sulfonated Naphthalene Formaldehyde High-Efficiency Water Reducer		3.4	400	100	100	22.2222	23	60			1	26.4	39.2	90	GB/T50082-2009/ASTM C157
44.1	C	drying	450	0.35	3.98	0.41	PO42.5	river sand			Limestone gravell	5-20					0			0						3.83	300	100	100	21.4286	20	60			7
45.1	A	drying	600	0.26	2.91	0.35	PO52.5R	quartz sand				20					0	0		0	0			Naphthalene-based high-efficiency superplasticizer		0.016	500	100	100	22.7273	20	60
45.2	B	drying	420	0.26	2.91	0.35	PO52.5R	quartz sand				20					0	0		0	180	ultrafine ggbs	0.3	Naphthalene-based high-efficiency superplasticizer		0.016	500	100	100	22.7273	20	60
45.3	C	drying	360	0.26	2.91	0.35	PO52.5R	quartz sand				20					0	60		0.1	180	ultrafine ggbs	0.3	Naphthalene-based high-efficiency superplasticizer		0.016	500	100	100	22.7273	20	60
46.1	N	drying	360	0.5	4.86	0.46	ordinary portland cement	sea sand			spall				0	Ⅱgrade	0			0			0				400	100	100	22.2222	20	60			7				Materials comply with JISR5210
46.2	IFA10	drying	324	0.5	4.82	0.46	ordinary portland cement	sea sand			spall				36	Ⅱgrade	0.1			0			0				400	100	100	22.2222	20	60			7				Materials comply with JISR5210
46.3	IFA20	drying	288	0.5	4.79	0.45	ordinary portland cement	sea sand			spall				72	Ⅱgrade	0.2			0			0				400	100	100	22.2222	20	60			7				Materials comply with JISR5210
46.4	IFA30	drying	252	0.5	4.75	0.45	ordinary portland cement	sea sand			spall				108	Ⅱgrade	0.3			0			0				400	100	100	22.2222	20	60			7				Materials comply with JISR5210
46.5	IBS10	drying	324	0.5	4.85	0.46	ordinary portland cement	sea sand			spall					Ⅱgrade	0			0	36		0.1				400	100	100	22.2222	20	60			7				Materials comply with JISR5210
46.6	IBS20	drying	288	0.5	4.84	0.46	ordinary portland cement	sea sand			spall					Ⅱgrade	0			0	72		0.2				400	100	100	22.2222	20	60			7				Materials comply with JISR5210
46.7	IBS30	drying	252	0.5	4.84	0.46	ordinary portland cement	sea sand			spall					Ⅱgrade	0			0	108		0.3				400	100	100	22.2222	20	60			7				Materials comply with JISR5210
47.1	C1	drying	188	0.38	4.94	0.45	PⅠ42.5								188	Fgrade	0.5			0			0	Polycarboxylate ether type superplasticizer		3.76	515	100	100	22.7876	20	65			3
47.2	CH1	drying	311	0.28	3.76	0.4	PⅠ42.5					19			167	Fgrade	0.349372			0			0	Polycarboxylate ether type superplasticizer		3.76	515	100	100	22.7876	20	65			3
48.1	Plain	drying	600	0.25	2.7	0.45	ASTM1typeordinary portland cement		3.2								0			0			0	Polyacid-based superplasticizer Master Glenium Sky 8808		0.0105	285	75	75	16.5698	23	50			7		86.8
48.2	SF10	drying	540	0.25	2.66	0.45	ASTM1typeordinary portland cement		3.2								0	60		0.1			0	Polyacid-based superplasticizer Master Glenium Sky 8808		0.0105	285	75	75	16.5698	23	50			7		93.3
48.3	GGBS30	drying	420	0.25	2.66	0.45	ASTM1typeordinary portland cement		3.2								0			0	180		0.3	Polyacid-based superplasticizer Master Glenium Sky 8808		0.0105	285	75	75	16.5698	23	50			7		86.7
48.4	SF10GGBS30	drying	360	0.25	2.62	0.45	ASTM1typeordinary portland cement		3.2								0	60		0.1	180		0.3	Polyacid-based superplasticizer Master Glenium Sky 8808		0.0105	285	75	75	16.5698	23	50			7		88.2
48.5	Plain	drying	600	0.25	2.7	0.45	ASTM1typeordinary portland cement		3.2								0			0			0	Polyacid-based superplasticizer Master Glenium Sky 8808		0.0105	285	75	75	16.5698	23	50			28		86.8
48.6	SF10	drying	540	0.25	2.66	0.45	ASTM1typeordinary portland cement		3.2								0	60		0.1			0	Polyacid-based superplasticizer Master Glenium Sky 8808		0.0105	285	75	75	16.5698	23	50			28		93.3
48.7	GGBS30	drying	420	0.25	2.66	0.45	ASTM1typeordinary portland cement		3.2								0			0	180		0.3	Polyacid-based superplasticizer Master Glenium Sky 8808		0.0105	285	75	75	16.5698	23	50			28		86.7
48.8	SF10GGBS30	drying	360	0.25	2.62	0.45	ASTM1typeordinary portland cement		3.2								0	60		0.1	180		0.3	Polyacid-based superplasticizer Master Glenium Sky 8808		0.0105	285	75	75	16.5698	23	50			28		88.2
48.9	Plain	drying	600	0.25	2.7	0.45	ASTM1typeordinary portland cement		3.2								0			0			0	Polyacid-based superplasticizer Master Glenium Sky 8808		0.0105	285	75	75	16.5698	23	50			91		86.8		Curing in saturated lime water at 23°C
48.10	SF10	drying	540	0.25	2.66	0.45	ASTM1typeordinary portland cement		3.2								0	60		0.1			0	Polyacid-based superplasticizer Master Glenium Sky 8808		0.0105	285	75	75	16.5698	23	50			91		93.3		Curing in saturated lime water at 23°C
48.11	GGBS30	drying	420	0.25	2.66	0.45	ASTM1typeordinary portland cement		3.2								0			0	180		0.3	Polyacid-based superplasticizer Master Glenium Sky 8808		0.0105	285	75	75	16.5698	23	50			91		86.7		Curing in saturated lime water at 23°C
48.12	SF10GGBS30	drying	360	0.25	2.62	0.45	ASTM1typeordinary portland cement		3.2								0	60		0.1	180		0.3	Polyacid-based superplasticizer Master Glenium Sky 8808		0.0105	285	75	75	16.5698	23	50			91		88.2		Curing in saturated lime water at 23°C
49.1	FC1	drying	210	0.45	7.88	0.36	PO42.5	Flower granite	2.8		Flower granite				52	Fgrade	0.198473	0		0			0	Polyacid-based superplasticizer		1.6	400	100	100	22.2222	20	50			1
49.2	FC2	drying	234	0.4	6.96	0.35	PO42.5	Flower granite	2.8		Flower granite				59	Fgrade	0.201365	0		0			0	Polyacid-based superplasticizer		1.8	400	100	100	22.2222	20	50			1
49.3	FC3	drying	265	0.35	6.07	0.35	PO42.5	Flower granite	2.8		Flower granite				66	Fgrade	0.199396	0		0			0	Polyacid-based superplasticizer		2	400	100	100	22.2222	20	50			1
49.4	FC4	drying	307	0.3	5.11	0.35	PO42.5	Flower granite	2.8		Flower granite				77	Fgrade	0.200521	0		0			0	Polyacid-based superplasticizer		2.3	400	100	100	22.2222	20	50			1
49.5	SFC1	drying	205	0.45	7.43	0.36	PO42.5	Flower granite	2.8		Flower granite				55	Fgrade	0.20073	14		0.0510949			0	Polyacid-based superplasticizer		2.2	400	100	100	22.2222	20	50			1
49.6	SFC2	drying	229	0.4	6.59	0.36	PO42.5	Flower granite	2.8		Flower granite				61	Fgrade	0.2	15		0.0491803			0	Polyacid-based superplasticizer		2.4	400	100	100	22.2222	20	50			1
49.7	SFC3	drying	259	0.35	5.72	0.35	PO42.5	Flower granite	2.8		Flower granite				69	Fgrade	0.2	17		0.0492754			0	Polyacid-based superplasticizer		2.8	400	100	100	22.2222	20	50			1
49.8	SFC4	drying	300	0.3	4.81	0.34	PO42.5	Flower granite	2.8		Flower granite				80	Fgrade	0.2	20		0.05			0	Polyacid-based superplasticizer		3.2	400	100	100	22.2222	20	50			1
50.1	M0F0G0	auto	520	0.32	3.3	0.36	PII52.5R	river sand	2.4		crushed-gravel	25			0	Ⅰgrade	0				0		0	Polyacid-based superplasticizer		0.01	515	100	100	22.7876	20	60						200	Initial length measurement after 1-day form removal
50.2	M30F10G20	auto	364	0.32	3.3	0.36	PII52.5R	river sand	2.4		crushed-gravel	25			52	Ⅰgrade	0.1				104		0.2	Polyacid-based superplasticizer		0.01	515	100	100	22.7876	20	60						200	Initial length measurement after 1-day form removal
50.3	M30F12G18	auto	364	0.32	3.3	0.36	PII52.5R	river sand	2.4		crushed-gravel	25			62	Ⅰgrade	0.119231				94		0.180769	Polyacid-based superplasticizer		0.01	515	100	100	22.7876	20	60						200	Initial length measurement after 1-day form removal
50.4	M30F15G15	auto	364	0.32	3.3	0.36	PII52.5R	river sand	2.4		crushed-gravel	25			78	Ⅰgrade	0.15				78		0.15	Polyacid-based superplasticizer		0.01	515	100	100	22.7876	20	60						200	Initial length measurement after 1-day form removal
50.5	M40F13G27	auto	312	0.32	3.3	0.36	PII52.5R	river sand	2.4		crushed-gravel	25			69	Ⅰgrade	0.132692				139		0.267308	Polyacid-based superplasticizer		0.01	515	100	100	22.7876	20	60						200	Initial length measurement after 1-day form removal
50.6	M40F16G24	auto	312	0.32	3.3	0.36	PII52.5R	river sand	2.4		crushed-gravel	25			83	Ⅰgrade	0.159615				125		0.240385	Polyacid-based superplasticizer		0.01	515	100	100	22.7876	20	60						200	Initial length measurement after 1-day form removal
50.7	M40F20G20	auto	312	0.32	3.3	0.36	PII52.5R	river sand	2.4		crushed-gravel	25			104	Ⅰgrade	0.2				104		0.2	Polyacid-based superplasticizer		0.01	515	100	100	22.7876	20	60						200	Initial length measurement after 1-day form removal
50.8	M50F17G33	auto	260	0.32	3.3	0.36	PII52.5R	river sand	2.4		crushed-gravel	25			87	Ⅰgrade	0.167308				173		0.332692	Polyacid-based superplasticizer		0.01	515	100	100	22.7876	20	60						200	Initial length measurement after 1-day form removal
50.9	M50F20G30	auto	260	0.32	3.3	0.36	PII52.5R	river sand	2.4		crushed-gravel	25			104	Ⅰgrade	0.2				156		0.3	Polyacid-based superplasticizer		0.01	515	100	100	22.7876	20	60						200	Initial length measurement after 1-day form removal
50.10	M50F25G25	auto	260	0.32	3.3	0.36	PII52.5R	river sand	2.4		crushed-gravel	25			130	Ⅰgrade	0.25				130		0.25	Polyacid-based superplasticizer		0.01	515	100	100	22.7876	20	60						200	Initial length measurement after 1-day form removal
51.1	Control	drying	248	0.37	4.62	0.38	I/IIportland cementPⅠ42.5R								112	Fgrade	0.3	14.8		0.04	0		0	Polyester-based high-range superplasticizer	16.3	240ml/cwt	285	75	75	16.5698	23	50			1		36.8
51.2	Control	drying	248	0.37	4.62	0.38	I/IIportland cementPⅠ42.5R								112	Fgrade	0.3	14.8		0.04	0		0	Polyester-based high-range superplasticizer	16.3	240ml/cwt	285	75	75	16.5698	23	50			3		36.8
51.3	Control	drying	248	0.37	4.62	0.38	I/IIportland cementPⅠ42.5R								112	Fgrade	0.3	14.8		0.04	0		0	Polyester-based high-range superplasticizer	16.3	240ml/cwt	285	75	75	16.5698	23	50			7		36.8
51.4	Control	drying	248	0.37	4.62	0.38	I/IIportland cementPⅠ42.5R								112	Fgrade	0.3	14.8		0.04	0		0	Polyester-based high-range superplasticizer	16.3	240ml/cwt	285	75	75	16.5698	23	50			14		36.8
52.1	OPC48	drying	420	0.48	4.09	0.4	PO42.5	river sand							0	0	0	0		0	0		0				515	100	100	22.7876	20	60			3		42
53.1	AA	auto	380	0.4	4.91	0.35	PⅠ52.5	river sand	2.6						0	0	0	0		0	0		0	PCA801G7 Polyacid-based superplasticizer		0.004	515	100	100	22.7876	20	60					68		Initial length measurement after 1-day form removal
54.1	NCA-L	auto	600	0.3	2.82	0.36	CEM42.5N	river sand	2.36		Limestone gravell	5-25			0	0	0	0		0	0		0	AS-I Naphthalene-based superplasticizer		6	400	100	100	22.2222	23						57.9		Measurement begins approximately 6 hours after concrete pouring (ultimate setting time).
54.2	NCA-M	auto	400	0.45	4.63	0.36	CEM42.5N	river sand	2.36		Limestone gravell	5-25			0	0	0	0		0	0		0	AS-I Naphthalene-based superplasticizer		4	400	100	100	22.2222	23						46.7		Measurement begins approximately 6 hours after concrete pouring (ultimate setting time).
54.3	NCA-H	auto	300	0.6	6.5	0.36	CEM42.5N	river sand	2.36		Limestone gravell	5-25			0	0	0	0		0	0		0	AS-I Naphthalene-based superplasticizer		3	400	100	100	22.2222	23						36.9		Measurement begins approximately 6 hours after concrete pouring (ultimate setting time).
55.1	G1	drying	470	0.34	3.74	0.4	PⅠ42.5	river sand	2.7		Granitic gravel	5-25			0		0				0		0				515	100	100	22.7876	20	60			3		55.1
55.2	G2	drying	423	0.34	3.74	0.4	PⅠ42.5	river sand	2.7		Granitic gravel	5-25			47		0.1				0		0				515	100	100	22.7876	20	60			3		54.5
55.3	G3	drying	376	0.34	3.74	0.4	PⅠ42.5	river sand	2.7		Granitic gravel	5-25			94		0.2				0		0				515	100	100	22.7876	20	60			3		53.8
55.4	G4	drying	329	0.34	3.74	0.4	PⅠ42.5	river sand	2.7		Granitic gravel	5-25			141		0.3				0		0				515	100	100	22.7876	20	60			3		53.3
55.5	G5	drying	282	0.34	3.74	0.4	PⅠ42.5	river sand	2.7		Granitic gravel	5-25			188		0.4				0		0				515	100	100	22.7876	20	60			3		52.7
55.6	G10	drying	414	0.34	3.74	0.4	PⅠ42.5	river sand	2.7		Granitic gravel	5-25			0		0				56		0.12				515	100	100	22.7876	20	60			3		57
55.7	G11	drying	376	0.34	3.74	0.4	PⅠ42.5	river sand	2.7		Granitic gravel	5-25			0		0				94		0.2				515	100	100	22.7876	20	60			3		58.7
55.8	G12	drying	282	0.34	3.74	0.4	PⅠ42.5	river sand	2.7		Granitic gravel	5-25			132		0.28				56		0.12				515	100	100	22.7876	20	60			3		54.3
55.9	G13	drying	282	0.34	3.74	0.4	PⅠ42.5	river sand	2.7		Granitic gravel	5-25			94		0.2				94		0.2				515	100	100	22.7876	20	60			3		56.1
55.10	G1	auto	470	0.34	3.74	0.4	PⅠ42.5	river sand	2.7		Granitic gravel	5-25			0		0				0		0				400	100	100	22.2222	20	60					55.1		Initial coagulation time measurement begins
55.11	G2	auto	423	0.34	3.74	0.4	PⅠ42.5	river sand	2.7		Granitic gravel	5-25			47		0.1				0		0				400	100	100	22.2222	20	60					54.5		Initial coagulation time measurement begins
55.12	G3	auto	376	0.34	3.74	0.4	PⅠ42.5	river sand	2.7		Granitic gravel	5-25			94		0.2				0		0				400	100	100	22.2222	20	60					53.8		Initial coagulation time measurement begins
55.13	G4	auto	329	0.34	3.74	0.4	PⅠ42.5	river sand	2.7		Granitic gravel	5-25			141		0.3				0		0				400	100	100	22.2222	20	60					53.3		Initial coagulation time measurement begins
55.14	G5	auto	282	0.34	3.74	0.4	PⅠ42.5	river sand	2.7		Granitic gravel	5-25			188		0.4				0		0				400	100	100	22.2222	20	60					52.7		Initial coagulation time measurement begins
55.15	G10	auto	414	0.34	3.74	0.4	PⅠ42.5	river sand	2.7		Granitic gravel	5-25			0		0				56		0.12				400	100	100	22.2222	20	60					57		Initial coagulation time measurement begins
55.16	G11	auto	376	0.34	3.74	0.4	PⅠ42.5	river sand	2.7		Granitic gravel	5-25			0		0				94		0.2				400	100	100	22.2222	20	60					58.7		Initial coagulation time measurement begins
55.17	G12	auto	282	0.34	3.74	0.4	PⅠ42.5	river sand	2.7		Granitic gravel	5-25			132		0.28				56		0.12				400	100	100	22.2222	20	60					54.3		Initial coagulation time measurement begins
55.18	G13	auto	282	0.34	3.74	0.4	PⅠ42.5	river sand	2.7		Granitic gravel	5-25			94		0.2				94		0.2				400	100	100	22.2222	20	60					56.1		Initial coagulation time measurement begins
59.1	A10	auto	475	0.35	3.43	0.45	CEMⅠ52.5R								0			25		0.05	0		0				1000	150	150	34.8837	10						35.5
59.2	A20	auto																									1000	150	150	34.8837	20						38.2
59.3	A30	auto																									1000	150	150	34.8837	30
59.4	A40	auto																									1000	150	150	34.8837	40
60.1	SF00-20	auto	456	0.37	3.89	0.4																									20								Initial coagulation time measurement begins
70.1	OPC	auto	583	0.3	2.68	0.45									0		0	0		0	0		0			1.9	400	100	100	22.2222	20	65							Initial coagulation time measurement begins
70.2	FA15	auto	496	0.3	2.68	0.45									88		0.15	0		0	0		0				400	100	100	22.2222	20	65							Initial coagulation time measurement begins
70.3	FA30	auto	408	0.3	2.68	0.45									175		0.3	0		0	0		0				400	100	100	22.2222	20	65							Initial coagulation time measurement begins
70.4	SF7.5	auto	540	0.3	2.68	0.45									0		0	44		0.075	0		0				400	100	100	22.2222	20	65							Initial coagulation time measurement begins
70.5	SF15	auto	496	0.3	2.68	0.45									0		0	88		0.15	0		0				400	100	100	22.2222	20	65							Initial coagulation time measurement begins
70.6	FA10SF5	auto	496	0.3	2.68	0.45									58		0.1	29		0.05	0		0				400	100	100	22.2222	20	65							Initial coagulation time measurement begins
70.7	FA20SF10	auto	408	0.3	2.68	0.45									117		0.2	58		0.1	0		0				400	100	100	22.2222	20	65							Initial coagulation time measurement begins
71.1	LHSF-15	auto	1033	0.15	1.35	0.32																					400	100	100	22.2222	20	60
71.2	LHSF-23	auto	674	0.23	2.5	0.45																					400	100	100	22.2222	20	60
71.3	LHSF-30	auto	517	0.3	3.52	0.48																					400	100	100	22.2222	20	60

## Sheet: Sheet2
file	dt	strain（x10-6）
30.1	0	0
30.1	0.0433754	-8.88889
30.1	0.0828076	-19.5556
30.1	0.12224	-49.7778
30.1	0.165615	-119.111
30.1	0.205047	-160
30.1	0.248423	-188.444
30.1	0.291798	-204.444
30.1	0.327287	-220.444
30.1	0.378549	-232.889
30.1	0.417981	-240
30.1	0.457413	-248.889
30.1	0.496845	-263.111
30.1	0.540221	-289.778
30.1	0.583596	-334.222
30.1	0.623028	-387.556
30.1	0.666404	-412.444
30.1	0.705836	-430.222
30.1	0.749211	-448
30.1	0.7847	-464
30.1	0.835962	-472.889
30.1	0.875394	-480
30.1	0.958202	-494.222
30.1	0.997634	-499.556
30.1	1.04101	-504.889
30.1	1.08044	-510.222
30.1	1.12776	-517.333
30.1	1.16325	-522.667
30.1	1.20662	-529.778
30.1	1.25394	-535.111
30.1	1.28943	-538.667
30.1	1.33281	-544
30.1	1.37224	-547.556
30.1	1.41562	-552.889
30.1	1.45899	-556.444
30.1	1.49842	-561.778
30.1	1.53391	-565.333
30.1	1.58123	-567.111
30.1	1.62066	-574.222
30.1	1.66404	-576
30.1	1.71136	-583.111
30.1	1.75079	-586.667
30.1	1.79022	-588.444
30.1	1.82965	-592
30.1	1.87697	-595.556
30.1	1.9164	-597.333
30.1	1.95584	-599.111
30.1	2.00315	-600.889
30.1	2.04259	-604.444
30.1	2.08202	-606.222
30.1	2.11751	-608
30.1	2.16877	-611.556
30.1	2.2082	-615.111
30.1	2.24763	-618.667
30.1	2.29101	-622.222
30.1	2.33044	-624
30.1	2.36987	-627.556
30.1	2.41325	-631.111
30.1	2.46057	-632.889
30.2	0	0
30.2	0.035489	-60.4444
30.2	0.0828076	-199.111
30.2	0.12224	-282.667
30.2	0.165615	-320
30.2	0.201104	-332.444
30.2	0.252366	-348.444
30.2	0.287855	-373.333
30.2	0.33123	-391.111
30.2	0.366719	-416
30.2	0.414038	-440.889
30.2	0.45347	-462.222
30.2	0.492902	-496
30.2	0.540221	-506.667
30.2	0.579653	-513.778
30.2	0.623028	-519.111
30.2	0.666404	-524.444
30.2	0.705836	-529.778
30.2	0.7847	-536.889
30.2	0.871451	-545.778
30.2	0.958202	-551.111
30.2	1.12382	-565.333
30.2	1.25	-570.667
30.2	1.3683	-576
30.2	1.49448	-579.556
30.2	1.62066	-584.889
30.2	1.75079	-588.444
30.2	1.87303	-590.222
30.2	1.99527	-593.778
30.2	2.12145	-599.111
30.2	2.24369	-600.889
30.2	2.36987	-602.667
30.2	2.49606	-606.222
30.3	0	0
30.3	0.035489	-40.8889
30.3	0.0788644	-140.444
30.3	0.126183	-229.333
30.3	0.165615	-293.333
30.3	0.205047	-339.556
30.3	0.252366	-391.111
30.3	0.291798	-460.444
30.3	0.33123	-519.111
30.3	0.378549	-556.444
30.3	0.417981	-586.667
30.3	0.457413	-627.556
30.3	0.492902	-661.333
30.3	0.540221	-666.667
30.3	0.587539	-666.667
30.3	0.670347	-663.111
30.3	0.749211	-663.111
30.3	0.828076	-666.667
30.3	0.875394	-668.444
30.3	0.954259	-670.222
30.3	1.00552	-668.444
30.3	1.12776	-672
30.3	1.25	-672
30.3	1.37224	-675.556
30.3	1.49448	-675.556
30.3	1.62066	-679.111
30.3	1.75079	-680.889
30.3	1.87697	-680.889
30.3	1.99921	-682.667
30.3	2.12145	-684.444
30.3	2.24369	-686.222
30.3	2.37382	-688
30.3	2.49606	-686.222
30.4	0	0
30.4	0.0394322	-39.1111
30.4	0.12224	-147.556
30.4	0.165615	-172.444
30.4	0.208991	-188.444
30.4	0.244479	-197.333
30.4	0.291798	-200.889
30.4	0.378549	-209.778
30.4	0.449527	-206.222
30.4	0.496845	-202.667
30.4	0.540221	-215.111
30.4	0.579653	-231.111
30.4	0.619085	-243.556
30.4	0.670347	-243.556
30.4	0.733438	-247.111
30.4	0.828076	-254.222
30.4	0.910883	-257.778
30.4	0.997634	-256
30.4	1.12776	-259.556
30.4	1.25394	-263.111
30.4	1.37224	-264.889
30.4	1.49842	-266.667
30.4	1.62066	-268.444
30.4	1.73896	-273.778
30.4	1.86909	-277.333
30.4	1.99527	-280.889
30.4	2.10962	-282.667
30.4	2.23975	-286.222
30.4	2.36199	-286.222
30.4	2.49606	-289.778
30.5	0	0
30.5	0.0867508	-167.111
30.5	0.126183	-298.667
30.5	0.161672	-359.111
30.5	0.205047	-392.889
30.5	0.248423	-432
30.5	0.287855	-483.556
30.5	0.33123	-526.222
30.5	0.378549	-558.222
30.5	0.417981	-576
30.5	0.457413	-592
30.5	0.496845	-622.222
30.5	0.540221	-641.778
30.5	0.583596	-645.333
30.5	0.623028	-643.556
30.5	0.670347	-645.333
30.5	0.709779	-647.111
30.5	0.749211	-648.889
30.5	0.7847	-647.111
30.5	0.835962	-652.444
30.5	0.875394	-654.222
30.5	0.914826	-656
30.5	0.958202	-657.778
30.5	0.997634	-657.778
30.5	1.12776	-661.333
30.5	1.25394	-663.111
30.5	1.3683	-666.667
30.5	1.49842	-668.444
30.5	1.61672	-668.444
30.5	1.75079	-668.444
30.5	1.87303	-672
30.5	1.99921	-672
30.5	2.11751	-675.556
30.5	2.24369	-675.556
30.5	2.36987	-677.333
30.5	2.5	-679.111
30.6	0	0
30.6	0.0828076	-104.889
30.6	0.12224	-209.778
30.6	0.161672	-272
30.6	0.205047	-300.444
30.6	0.252366	-320
30.6	0.287855	-353.778
30.6	0.323344	-391.111
30.6	0.374606	-416
30.6	0.457413	-451.556
30.6	0.496845	-472.889
30.6	0.548107	-485.333
30.6	0.583596	-490.667
30.6	0.623028	-492.444
30.6	0.666404	-490.667
30.6	0.705836	-492.444
30.6	0.745268	-490.667
30.6	0.788644	-492.444
30.6	0.832019	-492.444
30.6	0.875394	-494.222
30.6	0.914826	-494.222
30.6	0.958202	-494.222
30.6	1.00158	-494.222
30.6	1.25394	-492.444
30.6	1.37224	-492.444
30.6	1.49448	-496
30.6	1.62066	-496
30.6	1.74685	-497.778
30.6	1.87697	-503.111
30.6	2.00315	-501.333
30.6	2.12145	-504.889
30.6	2.24369	-504.889
30.6	2.37382	-506.667
30.6	2.5	-506.667
30.7	0	0
30.7	0.0828076	-81.7778
30.7	0.12224	-179.556
30.7	0.165615	-232.889
30.7	0.208991	-263.111
30.7	0.252366	-288
30.7	0.291798	-323.556
30.7	0.335174	-368
30.7	0.378549	-400
30.7	0.417981	-424.889
30.7	0.461356	-455.111
30.7	0.500789	-476.444
30.7	0.544164	-490.667
30.7	0.623028	-485.333
30.7	0.670347	-485.333
30.7	0.713722	-485.333
30.7	0.788644	-485.333
30.7	0.875394	-485.333
30.7	0.91877	-485.333
30.7	0.958202	-483.556
30.7	1.00158	-483.556
30.7	1.12382	-487.111
30.7	1.25	-485.333
30.7	1.37224	-487.111
30.7	1.49842	-487.111
30.7	1.62461	-487.111
30.7	1.75079	-487.111
30.7	1.87697	-487.111
30.7	1.99921	-487.111
30.7	2.12145	-490.667
30.7	2.24763	-490.667
30.7	2.37382	-488.889
30.7	2.5	-490.667
31.1	0	0
31.1	0.529101	100.719
31.1	0.687831	142.926
31.1	0.899471	181.295
31.1	1.00529	211.031
31.1	2.96296	259.952
31.1	5.02646	289.688
31.1	6.98413	297.362
31.1	10.3175	300.24
31.1	12.2751	302.158
31.1	13.9683	304.077
31.1	16.9841	304.077
31.1	20.3175	305.036
31.1	23.4921	305.036
31.1	26.3492	305.036
31.1	27.9894	305.036
31.2	0	0
31.2	0.37037	90.1679
31.2	0.47619	123.741
31.2	0.529101	141.966
31.2	0.687831	171.703
31.2	0.793651	201.439
31.2	0.952381	237.89
31.2	1.0582	258.993
31.2	2.96296	294.484
31.2	4.97354	317.506
31.2	6.98413	322.302
31.2	10.2116	329.017
31.2	12.2222	333.813
31.2	14.0212	337.65
31.2	15.873	337.65
31.2	18.2011	338.609
31.2	20.8995	339.568
31.2	23.1746	339.568
31.2	24.5503	340.528
31.2	25.8201	340.528
31.2	26.8783	341.487
31.2	27.9365	341.487
31.3	0	0
31.3	0.21164	65.2278
31.3	0.37037	106.475
31.3	0.47619	150.6
31.3	0.634921	198.561
31.3	0.793651	253.237
31.3	1.00529	289.688
31.3	3.01587	340.528
31.3	5.02646	347.242
31.3	6.98413	351.079
31.3	8.99471	353.957
31.3	10.4233	355.875
31.3	12.6984	358.753
31.3	13.9683	359.712
31.3	16.1376	361.631
31.3	18.0952	361.631
31.3	19.9471	362.59
31.3	22.4868	363.549
31.3	25.0265	364.508
31.3	27.9894	364.508
31.4	0	0
31.4	0.15873	53.717
31.4	0.31746	93.0456
31.4	0.42328	134.293
31.4	0.582011	180.336
31.4	0.687831	221.583
31.4	0.846561	267.626
31.4	1.00529	322.302
31.4	2.96296	352.038
31.4	4.97354	368.345
31.4	6.98413	376.978
31.4	8.67725	377.938
31.4	11.0053	379.856
31.4	13.9683	380.815
31.4	16.5608	381.775
31.4	18.9418	381.775
31.4	22.4339	382.734
31.4	25.2381	383.693
31.4	27.9894	384.652
32.1	1.5625	0.195312
32.1	4.29688	-24.4141
32.1	8.20312	-49.0234
32.1	14.4531	-66.7969
32.1	19.9219	-80.4688
32.1	27.3438	-91.4062
32.1	35.9375	-103.711
32.1	44.1406	-114.648
32.1	54.2969	-124.219
32.1	62.8906	-132.422
32.1	71.4844	-139.258
32.1	81.6406	-146.094
32.1	90.2344	-152.93
32.1	100.781	-158.398
32.1	110.156	-165.234
32.1	120.703	-170.703
32.1	130.469	-176.172
32.1	140.234	-180.273
32.1	150	-184.375
32.1	160.547	-187.109
32.1	171.094	-192.578
32.1	180.078	-195.312
32.2	1.95312	0.195312
32.2	3.90625	-24.4141
32.2	6.25	-53.125
32.2	9.76562	-80.4688
32.2	15.2344	-107.812
32.2	22.6562	-133.789
32.2	30.4688	-152.93
32.2	40.2344	-173.438
32.2	50.7812	-188.477
32.2	60.1562	-202.148
32.2	69.9219	-211.719
32.2	80.8594	-221.289
32.2	90.2344	-229.492
32.2	110.156	-244.531
32.2	130.078	-255.469
32.2	140.234	-262.305
32.2	150	-266.406
32.2	160.156	-270.508
32.2	170.312	-275.977
32.2	180.078	-278.711
32.3	3.125	1.5625
32.3	4.6875	-38.0859
32.3	10.5469	-90.0391
32.3	16.0156	-118.75
32.3	21.875	-143.359
32.3	26.9531	-161.133
32.3	32.0312	-176.172
32.3	37.8906	-189.844
32.3	44.5312	-204.883
32.3	54.2969	-221.289
32.3	64.8438	-236.328
32.3	70.7031	-245.898
32.3	78.5156	-252.734
32.3	88.6719	-263.672
32.3	100	-274.609
32.3	111.328	-284.18
32.3	121.094	-291.016
32.3	131.25	-299.219
32.3	141.797	-306.055
32.3	150.781	-311.523
32.3	160.938	-316.992
32.3	170.312	-321.094
32.3	180.469	-326.562
32.4	0.779727	0
32.4	2.72904	-23.2877
32.4	5.06823	-45.2055
32.4	8.577	-68.4932
32.4	12.4756	-89.0411
32.4	16.7641	-105.479
32.4	20.6628	-116.438
32.4	26.5107	-131.507
32.4	33.5283	-146.575
32.4	42.1053	-160.274
32.4	49.5127	-171.233
32.4	58.8694	-180.822
32.4	68.2261	-190.411
32.4	75.6335	-198.63
32.4	85.3801	-206.849
32.4	95.5166	-213.699
32.4	106.043	-221.918
32.4	115.789	-227.397
32.4	125.926	-232.877
32.4	136.062	-238.356
32.4	149.708	-245.205
32.4	159.844	-250.685
32.4	169.981	-254.795
32.4	179.727	-257.534
32.5	0.389864	0
32.5	1.94932	-36.9863
32.5	3.50877	-71.2329
32.5	5.45809	-97.2603
32.5	8.96686	-126.027
32.5	15.5945	-157.534
32.5	22.6121	-180.822
32.5	33.1384	-205.479
32.5	39.7661	-216.438
32.5	44.8343	-224.658
32.5	51.0721	-231.507
32.5	55.7505	-238.356
32.5	60.8187	-242.466
32.5	66.2768	-249.315
32.5	71.345	-253.425
32.5	75.6335	-256.164
32.5	80.3119	-260.274
32.5	85.3801	-264.384
32.5	90.0585	-267.123
32.5	100.585	-273.973
32.5	110.331	-280.822
32.5	120.078	-284.932
32.5	129.825	-290.411
32.5	140.351	-294.521
32.5	150.097	-298.63
32.5	159.844	-302.74
32.5	169.981	-305.479
32.5	180.117	-309.589
32.6	0.779727	0
32.6	2.33918	-39.726
32.6	3.50877	-64.3836
32.6	6.23782	-101.37
32.6	9.74659	-143.836
32.6	14.0351	-165.753
32.6	18.3236	-187.671
32.6	23.3918	-208.219
32.6	30.0195	-226.027
32.6	34.6979	-238.356
32.6	40.5458	-249.315
32.6	46.3938	-260.274
32.6	55.7505	-273.973
32.6	63.5478	-283.562
32.6	70.1754	-293.151
32.6	76.8031	-300
32.6	83.0409	-305.479
32.6	90.0585	-312.329
32.6	97.4659	-319.178
32.6	103.314	-323.288
32.6	110.721	-328.767
32.6	120.468	-335.616
32.6	130.214	-341.096
32.6	140.351	-346.575
32.6	150.097	-352.055
32.6	159.844	-356.164
32.6	169.981	-361.644
32.6	180.117	-364.384
32.7	0	0.389864
32.7	1.5625	-26.9006
32.7	3.125	-66.4717
32.7	5.46875	-108.772
32.7	10.5469	-142.885
32.7	19.9219	-175.634
32.7	28.125	-194.737
32.7	34.7656	-208.382
32.7	42.9688	-219.298
32.7	51.1719	-228.85
32.7	60.9375	-239.766
32.7	69.9219	-247.953
32.7	78.125	-253.411
32.7	85.1562	-258.869
32.7	90.625	-262.963
32.7	100.391	-268.421
32.7	110.156	-275.244
32.7	120.703	-279.337
32.7	130.078	-284.795
32.7	140.625	-288.889
32.7	150.391	-292.982
32.7	160.156	-297.076
32.7	170.312	-299.805
32.7	180.078	-303.899
32.8	0.390625	0.389864
32.8	1.95312	-36.4522
32.8	3.51562	-85.575
32.8	7.42188	-131.969
32.8	11.3281	-163.353
32.8	18.3594	-198.83
32.8	25.7812	-223.392
32.8	33.2031	-242.495
32.8	39.8438	-256.14
32.8	45.7031	-265.692
32.8	55.4688	-280.702
32.8	65.625	-292.982
32.8	75.3906	-302.534
32.8	84.7656	-310.721
32.8	94.9219	-320.273
32.8	105.469	-327.096
32.8	117.969	-335.283
32.8	129.688	-342.105
32.8	140.234	-346.199
32.8	150.391	-353.021
32.8	160.547	-355.75
32.8	170.312	-359.844
32.8	180.469	-363.938
32.9	0	0.389864
32.9	1.17188	-35.0877
32.9	2.73438	-82.846
32.9	4.29688	-114.23
32.9	6.25	-149.708
32.9	8.59375	-172.904
32.9	13.2812	-209.747
32.9	18.3594	-241.131
32.9	23.8281	-261.598
32.9	29.6875	-282.066
32.9	37.1094	-299.805
32.9	42.9688	-312.086
32.9	51.1719	-325.731
32.9	57.8125	-333.918
32.9	67.1875	-346.199
32.9	73.0469	-351.657
32.9	81.25	-359.844
32.9	89.4531	-365.302
32.9	101.172	-373.489
32.9	110.938	-380.312
32.9	120.312	-385.77
32.9	130.078	-391.228
32.9	140.625	-395.322
32.9	150.781	-400.78
32.9	160.547	-404.873
32.9	170.703	-407.602
32.9	180.469	-410.331
32.10	0.390625	0
32.10	1.17188	-36.9863
32.10	1.5625	-69.863
32.10	1.95312	-110.959
32.10	3.125	-150.685
32.10	4.6875	-176.712
32.10	6.64062	-201.37
32.10	10.9375	-228.767
32.10	17.5781	-253.425
32.10	22.6562	-269.863
32.10	29.6875	-284.932
32.10	36.3281	-297.26
32.10	45.3125	-310.959
32.10	54.2969	-321.918
32.10	62.5	-328.767
32.10	71.875	-338.356
32.10	80.0781	-345.205
32.10	87.1094	-349.315
32.10	95.7031	-354.795
32.10	104.297	-360.274
32.10	112.891	-364.384
32.10	121.875	-369.863
32.10	132.031	-373.973
32.10	143.359	-378.082
32.10	155.859	-383.562
32.10	166.016	-387.671
32.10	180.469	-391.781
32.11	0.390625	0
32.11	1.5625	-57.5342
32.11	1.95312	-101.37
32.11	3.90625	-189.041
32.11	6.64062	-234.247
32.11	11.7188	-278.082
32.11	17.1875	-305.479
32.11	23.0469	-327.397
32.11	32.8125	-349.315
32.11	42.5781	-365.753
32.11	55.0781	-379.452
32.11	64.8438	-387.671
32.11	75.3906	-395.89
32.11	85.5469	-402.74
32.11	100	-409.589
32.11	110.156	-415.068
32.11	120.312	-417.808
32.11	130.078	-421.918
32.11	139.844	-424.658
32.11	150.391	-428.767
32.11	160.156	-431.507
32.11	169.922	-434.247
32.11	180.078	-435.616
32.12	0	0
32.12	0.78125	-30.137
32.12	1.5625	-68.4932
32.12	1.95312	-130.137
32.12	2.73438	-200
32.12	5.07812	-263.014
32.12	9.375	-312.329
32.12	16.4062	-352.055
32.12	23.0469	-375.342
32.12	30.4688	-391.781
32.12	39.0625	-405.479
32.12	50.3906	-421.918
32.12	60.5469	-431.507
32.12	69.9219	-439.726
32.12	79.6875	-446.575
32.12	90.2344	-452.055
32.12	100.391	-456.164
32.12	110.156	-461.644
32.12	120.312	-464.384
32.12	129.688	-468.493
32.12	139.844	-471.233
32.12	150.391	-475.342
32.12	160.156	-478.082
32.12	170.312	-480.822
32.12	180.469	-482.192
33.1	1	36.8263
33.1	7	98.8024
33.1	14	128.443
33.1	21	138.323
33.1	28	148.204
33.1	35	156.287
33.1	42	162.575
33.1	49	167.964
33.1	56	172.455
33.1	63	176.048
33.1	70	180.539
33.1	77	185.03
33.1	84	189.521
33.1	91	193.114
33.1	98	196.707
33.2	1	79.0419
33.2	7	170.659
33.2	14	192.216
33.2	21	205.689
33.2	28	217.365
33.2	35	224.551
33.2	42	229.94
33.2	49	232.635
33.2	56	238.922
33.2	63	242.515
33.2	70	247.006
33.2	77	251.497
33.2	84	255.988
33.2	91	261.377
33.2	98	265.868
33.3	1	79.0419
33.3	7	172.455
33.3	14	220.06
33.3	21	241.617
33.3	28	253.293
33.3	35	259.581
33.3	42	263.174
33.3	49	264.97
33.3	56	268.563
33.3	63	269.461
33.3	70	270.359
33.3	77	273.952
33.3	84	275.749
33.3	91	280.24
33.3	98	281.138
33.4	1	28.6957
33.4	7	86.087
33.4	14	113.913
33.4	21	124.348
33.4	28	133.913
33.4	35	139.13
33.4	42	143.478
33.4	49	149.565
33.4	56	152.174
33.4	63	156.522
33.4	70	162.609
33.4	77	166.957
33.4	84	171.304
33.4	91	175.652
33.4	98	180
33.5	1	53.0435
33.5	7	149.565
33.5	14	173.043
33.5	21	182.609
33.5	28	189.565
33.5	35	194.783
33.5	42	199.13
33.5	49	200.87
33.5	56	204.348
33.5	63	206.957
33.5	70	208.696
33.5	77	210.435
33.5	84	211.304
33.5	91	213.043
33.5	98	218.261
33.6	1	53.0435
33.6	7	160.87
33.6	14	212.174
33.6	21	236.522
33.6	28	251.304
33.6	35	258.261
33.6	42	261.739
33.6	49	263.478
33.6	56	265.217
33.6	63	266.087
33.6	70	267.826
33.6	77	268.696
33.6	84	269.565
33.6	91	272.174
33.6	98	273.043
33.7	1	12.6506
33.7	7	32.5301
33.7	14	40.6627
33.7	21	39.759
33.7	28	39.759
33.7	35	39.759
33.7	42	40.6627
33.7	49	39.759
33.7	56	40.6627
33.7	63	40.6627
33.7	70	40.6627
33.7	77	40.6627
33.7	84	40.6627
33.7	91	40.6627
33.7	98	39.759
33.8	1	37.0482
33.8	7	101.205
33.8	14	127.41
33.8	21	139.157
33.8	28	150.904
33.8	35	159.94
33.8	42	168.976
33.8	49	173.494
33.8	56	179.819
33.8	63	187.952
33.8	70	192.47
33.8	77	198.795
33.8	84	204.217
33.8	91	209.639
33.8	98	215.06
33.9	1	30.7229
33.9	7	114.759
33.9	14	158.133
33.9	21	179.819
33.9	28	196.084
33.9	35	206.024
33.9	42	211.446
33.9	49	215.06
33.9	56	220.482
33.9	63	225.904
33.9	70	232.229
33.9	77	236.747
33.9	84	240.361
33.9	91	245.783
33.9	98	250.301
34.1	0.210084	2.50784
34.1	0.630252	65.2038
34.1	0.630252	122.884
34.1	1.05042	155.486
34.1	5.67227	178.056
34.1	9.66387	198.119
34.1	14.0756	218.182
34.1	21.8487	235.737
34.1	27.521	245.768
34.1	34.2437	258.307
34.1	42.8571	270.846
34.1	49.1597	278.37
34.1	53.7815	283.386
34.1	58.1933	288.401
34.1	63.6555	293.417
34.1	68.6975	298.433
34.1	72.6891	300.94
34.1	76.4706	305.956
34.1	80.042	305.956
34.1	82.3529	308.464
34.1	84.2437	308.464
34.1	86.3445	310.972
34.1	88.2353	313.48
34.1	90.3361	313.48
34.2	0	0
34.2	0.630252	25.0784
34.2	0.840336	42.6332
34.2	0.840336	62.6959
34.2	1.05042	87.7743
34.2	1.47059	105.329
34.2	8.19328	107.837
34.2	13.0252	112.853
34.2	18.2773	117.868
34.2	24.5798	122.884
34.2	30.6723	130.408
34.2	36.9748	140.439
34.2	40.5462	142.947
34.2	44.7479	147.962
34.2	48.1092	150.47
34.2	52.3109	150.47
34.2	56.7227	157.994
34.2	62.1849	163.009
34.2	66.1765	165.517
34.2	70.3782	170.533
34.2	75.6303	173.041
34.2	78.5714	175.549
34.2	80.4622	178.056
34.2	82.3529	180.564
34.2	84.4538	183.072
34.2	86.3445	183.072
34.2	88.2353	185.58
34.2	90.3361	188.088
34.2	92.2269	185.58
34.2	94.3277	188.088
34.3	0.411523	0
34.3	0.617284	29.4479
34.3	0.823045	49.0798
34.3	2.05761	73.6196
34.3	3.7037	85.8896
34.3	6.58436	88.3436
34.3	9.67078	88.3436
34.3	13.5802	90.7975
34.3	17.0782	90.7975
34.3	18.93	93.2515
34.3	22.428	95.7055
34.3	24.6914	98.1595
34.3	28.1893	98.1595
34.3	31.2757	103.067
34.3	34.7737	105.521
34.3	37.2428	105.521
34.3	39.7119	107.975
34.3	41.7695	110.429
34.3	44.4444	112.883
34.3	46.7078	115.337
34.3	50.4115	117.791
34.3	53.7037	117.791
34.3	56.9959	122.699
34.3	60.2881	122.699
34.3	64.1975	125.153
34.3	67.0782	127.607
34.3	70.1646	130.061
34.3	72.8395	130.061
34.3	75.7202	130.061
34.3	80.0412	132.515
34.3	82.3045	134.969
34.3	84.3621	134.969
34.3	86.214	134.969
34.3	88.2716	137.423
34.3	90.3292	137.423
35.1	0	-2.27273
35.1	4.83871	-22.7273
35.1	9.67742	-63.6364
35.1	13.8249	-96.3636
35.1	21.4286	-141.364
35.1	44.9309	-292.727
35.1	111.982	-558.636
35.1	120.276	-583.182
35.1	223.963	-742.727
35.1	239.862	-755
35.2	0	0.429185
35.2	4.29594	-20.1717
35.2	7.1599	-61.3734
35.2	10.0239	-102.575
35.2	13.6038	-160.944
35.2	20.7637	-215.88
35.2	28.6396	-274.249
35.2	44.3914	-353.219
35.2	111.695	-483.691
35.2	119.57	-497.425
35.2	224.105	-566.094
35.2	239.857	-583.262
35.3	0	2.18341
35.3	2.7088	-28.3843
35.3	6.09481	-68.1223
35.3	9.48081	-107.86
35.3	14.2212	-141.485
35.3	20.316	-181.223
35.3	27.7652	-236.245
35.3	44.6953	-300.437
35.3	111.061	-410.48
35.3	119.865	-434.934
35.3	224.153	-502.183
35.3	239.729	-517.467
40.1	0	0
40.1	3.48432	222.222
40.1	6.96864	256.79
40.1	20.9059	348.148
40.1	27.8746	377.778
40.1	50.5226	476.543
40.1	90.5923	525.926
40.1	111.498	565.432
40.1	224.739	575.309
40.1	365.854	585.185
40.1	500	595.062
40.1	649.826	612.346
40.1	900.697	627.16
40.1	1000	632.099
40.2	0	0
40.2	3.59066	193.289
40.2	7.18133	220.134
40.2	14.3627	255.034
40.2	21.544	281.879
40.2	28.7253	327.517
40.2	50.2693	402.685
40.2	91.5619	475.168
40.2	111.311	520.805
40.2	224.417	550.336
40.2	364.452	555.705
40.2	500.898	561.074
40.2	649.91	577.181
40.2	899.461	577.181
40.2	1000	585.235
40.3	0	0
40.3	3.48432	256.79
40.3	6.96864	298.765
40.3	13.9373	360.494
40.3	20.9059	390.123
40.3	27.8746	424.691
40.3	50.5226	498.765
40.3	90.5923	570.37
40.3	111.498	600
40.3	224.739	624.691
40.3	365.854	632.099
40.3	500	644.444
40.3	649.826	656.79
40.3	900.697	681.481
40.3	1000	696.296
40.4	0	0
40.4	3.59066	217.45
40.4	7.18133	276.51
40.4	14.3627	335.57
40.4	21.544	367.785
40.4	28.7253	400
40.4	52.0646	456.376
40.4	91.5619	523.49
40.4	111.311	574.497
40.4	224.417	612.081
40.4	364.452	649.664
40.4	499.102	660.403
40.4	649.91	671.141
40.4	899.461	679.195
40.4	1000	679.195
41.1	0	0
41.1	0.983087	75.122
41.1	1.99789	249.756
41.1	2.98097	302.439
41.1	3.99577	326.829
41.1	5.01057	366.829
41.1	6.02537	398.049
41.1	7.04017	404.878
41.1	7.95983	412.683
41.1	9.00634	423.415
41.1	10.0211	438.049
41.1	11.0042	447.805
41.1	12.019	470.244
41.1	13.0021	480
41.1	14.0169	495.61
41.1	15	520
41.1	16.0148	537.561
41.1	16.9979	545.366
41.1	18.9958	547.317
41.1	22.0085	564.878
41.1	22.9915	574.634
41.1	27.019	632.195
41.1	35.9937	662.439
41.1	42.019	672.195
41.2	0	0
41.2	1.0148	128.78
41.2	1.99789	174.634
41.2	3.01268	212.683
41.2	3.99577	243.902
41.2	5.01057	256.585
41.2	6.02537	262.439
41.2	7.00846	273.171
41.2	8.02326	286.829
41.2	9.00634	300.488
41.2	10.0211	308.293
41.2	11.0042	323.902
41.2	12.019	336.585
41.2	13.0021	346.341
41.2	14.0169	355.122
41.2	15	372.683
41.2	17.0296	379.512
41.2	20.0106	410.732
41.2	20.9937	432.195
41.2	25.0211	460.488
41.2	34.0275	478.049
41.2	42.019	479.024
41.3	0	0
41.3	3.99577	160
41.3	5.01057	191.22
41.3	6.02537	201.951
41.3	9.00634	244.878
41.3	10.0211	255.61
41.3	11.0042	268.293
41.3	12.019	280
41.3	16.0148	312.195
41.3	16.9979	320.976
41.3	18.0127	323.902
41.3	19.0592	334.634
41.3	20.0106	336.585
41.3	22.9915	362.927
41.3	24.0381	371.707
41.3	26.0359	381.463
41.3	27.0507	387.317
41.3	30	400.976
41.3	31.9979	407.805
41.3	33.0127	413.659
41.3	37.0085	430.244
41.3	42.019	435.122
42.1	0	0
42.1	1.10211	49.1651
42.1	2.00972	80.5691
42.1	3.047	166.638
42.1	4.01945	176.172
42.1	4.9919	178.873
42.1	6.094	178.835
42.1	7.06645	191.103
42.1	8.0389	262.14
42.1	9.01135	286.708
42.1	10.0486	289.406
42.1	11.0211	292.106
42.1	11.9935	300.274
42.1	13.0308	337.14
42.1	16.013	357.539
42.1	18.9951	362.904
42.1	22.0421	368.267
42.1	25.0243	368.165
42.1	28.0065	369.43
42.1	31.0535	434.93
42.1	34.0357	455.329
42.1	37.0178	457.961
42.1	40	464.692
42.2	0	0
42.2	1.03728	28.6662
42.2	2.00972	45.0338
42.2	3.047	117.436
42.2	4.01945	118.769
42.2	5.05673	125.568
42.2	6.02917	131.001
42.2	7.00162	133.702
42.2	7.97407	162.37
42.2	9.01135	222.471
42.2	10.0486	234.736
42.2	11.0211	236.07
42.2	11.9935	236.037
42.2	13.0308	289.304
42.2	16.013	334.305
42.2	19.06	347.868
42.2	22.0421	349.133
42.2	25.0243	366.799
42.2	28.0065	369.43
42.2	31.0535	380.26
42.2	34.0357	381.525
42.2	37.0178	389.624
42.2	40	392.255
42.3	0	0
42.3	1.03728	40.9668
42.3	2.00972	57.3345
42.3	3.047	58.6658
42.3	4.01945	80.5005
42.3	4.9919	94.1347
42.3	5.96434	148.771
42.3	7.06645	202.036
42.3	8.0389	237.539
42.3	9.01135	245.706
42.3	10.0486	260.704
42.3	11.0211	294.84
42.3	12.0583	320.772
42.3	13.0308	339.874
42.3	16.013	349.339
42.3	18.9951	356.071
42.3	22.0421	357.333
42.3	25.0243	359.965
42.3	27.034	381.764
42.3	31.0535	436.297
42.3	34.0357	438.928
42.3	37.0178	457.961
42.3	40	459.226
42.4	0	0
42.4	1.03728	61.468
42.4	2.00972	84.6694
42.4	3.047	105.135
42.4	4.01945	109.202
42.4	4.9919	109.169
42.4	6.02917	195.238
42.4	7.00162	262.175
42.4	8.0389	277.174
42.4	9.01135	293.542
42.4	10.0486	294.873
42.4	11.0211	354.977
42.4	12.0583	367.242
42.4	13.0308	404.111
42.4	16.013	405.375
42.4	18.9951	406.64
42.4	22.0421	414.737
42.4	25.0243	416.001
42.4	27.034	437.801
42.4	31.1183	504.631
42.4	34.0357	508.632
42.4	37.0178	512.63
42.4	40	513.895
43.1	0	0
43.1	1.60966	33.1606
43.1	3.21932	70.4663
43.1	5.6338	105.699
43.1	13.6821	201.036
43.1	26.5594	283.938
43.1	44.2656	387.565
43.1	59.5573	439.378
43.1	88.5312	474.611
43.1	131.992	567.876
43.1	144.869	601.036
43.1	170.624	634.197
43.1	180.282	652.85
43.1	269.618	686.01
43.1	359.759	702.591
44.1	0	0
44.1	1.2987	26.4535
44.1	3.0303	55.9593
44.1	6.92641	78.343
44.1	13.8528	128.198
44.1	28.1385	188.227
44.1	45.0216	237.064
44.1	60.1732	266.57
44.1	90.0433	277.762
44.1	119.913	289.971
44.1	150.216	300.145
44.1	180.087	305.233
45.1	0.235524	289.897
45.1	2.57958	441.574
45.1	7.00212	596.675
45.1	13.7974	768.395
45.1	27.717	960.327
45.1	44.9257	1050.35
45.1	59.459	1150.08
45.1	89.453	1178.32
45.1	120.038	1223.06
45.1	149.736	1244.69
45.1	180.32	1292.73
45.2	0.274661	105.429
45.2	6.48844	217.819
45.2	13.6031	284.148
45.2	27.543	380.552
45.2	44.7614	424.456
45.2	59.6001	484.681
45.2	89.2901	545.838
45.2	119.882	554.346
45.2	149.284	575.955
45.2	180.165	624.01
45.3	-0.0188699	88.94
45.3	2.05472	115.423
45.3	6.49892	168.408
45.3	13.6143	231.442
45.3	27.564	281.73
45.3	45.078	332.24
45.3	59.9216	369.407
45.3	89.6158	410.799
45.3	120.208	419.307
45.3	149.907	437.641
45.3	180.202	446.13
46.1	0	0
46.1	1.83486	73.3945
46.1	5.04587	89.4495
46.1	6.42202	174.312
46.1	10.0917	181.193
46.1	11.9266	256.881
46.1	16.5138	266.055
46.1	21.1009	272.936
46.1	27.5229	307.339
46.1	34.8624	401.376
46.1	41.7431	506.881
46.1	49.0826	566.514
46.1	55.9633	614.679
46.1	62.844	662.844
46.1	69.7248	690.367
46.1	77.0642	715.596
46.1	83.945	733.945
46.1	91.2844	752.294
46.1	105.046	777.523
46.1	118.349	830.275
46.1	132.569	834.862
46.1	147.248	834.862
46.1	161.009	860.092
46.1	175.229	857.798
46.2	0	0
46.2	5.50459	43.578
46.2	6.88073	123.853
46.2	11.0092	201.835
46.2	12.844	215.596
46.2	23.3945	229.358
46.2	34.4037	247.706
46.2	42.2018	275.229
46.2	48.6239	337.156
46.2	54.5872	477.064
46.2	65.5963	541.284
46.2	83.945	564.22
46.2	90.8257	598.624
46.2	105.046	612.385
46.2	118.807	665.138
46.2	142.661	699.541
46.2	159.633	720.183
46.2	167.89	720.183
46.2	175.229	720.183
46.3	0	0
46.3	5.04587	50.4587
46.3	9.63303	110.092
46.3	15.5963	204.128
46.3	22.9358	277.523
46.3	30.2752	334.862
46.3	39.9083	371.56
46.3	51.3761	415.138
46.3	55.9633	449.541
46.3	60.0917	525.229
46.3	62.3853	571.101
46.3	72.9358	621.56
46.3	80.2752	646.789
46.3	90.367	674.312
46.3	97.2477	678.899
46.3	105.046	683.486
46.3	118.349	713.303
46.3	131.651	724.771
46.3	142.661	724.771
46.3	156.881	727.064
46.3	175.229	729.358
46.4	0	0
46.4	4.58716	57.3394
46.4	8.25688	116.972
46.4	11.0092	160.55
46.4	16.055	197.248
46.4	18.3486	247.706
46.4	22.0183	321.101
46.4	24.3119	380.734
46.4	27.0642	447.248
46.4	34.4037	490.826
46.4	47.2477	545.872
46.4	55.9633	575.688
46.4	62.844	639.908
46.4	69.7248	646.789
46.4	77.0642	672.018
46.4	83.4862	676.606
46.4	90.367	704.128
46.4	104.128	724.771
46.4	114.679	747.706
46.4	126.606	770.642
46.4	140.826	786.697
46.4	155.963	798.165
46.4	166.055	805.046
46.4	175.229	807.339
46.5	0	0
46.5	3.37349	55.4217
46.5	5.3012	144.578
46.5	12.5301	192.771
46.5	19.759	236.145
46.5	27.9518	274.699
46.5	33.253	373.494
46.5	39.0361	474.699
46.5	44.3373	561.446
46.5	48.6747	619.277
46.5	69.3976	737.349
46.5	77.1084	742.169
46.5	83.8554	775.904
46.5	105.06	843.373
46.5	120.482	857.831
46.5	132.048	862.651
46.5	147.952	865.06
46.5	160.964	874.699
46.5	175.422	874.699
46.6	0	0
46.6	2.40964	81.9277
46.6	5.3012	137.349
46.6	13.012	200
46.6	19.759	207.229
46.6	28.4337	262.651
46.6	33.7349	313.253
46.6	38.0723	383.133
46.6	40.9639	433.735
46.6	46.2651	491.566
46.6	51.0843	520.482
46.6	55.9036	530.12
46.6	69.3976	626.506
46.6	77.1084	628.916
46.6	83.8554	689.157
46.6	104.096	737.349
46.6	118.554	749.398
46.6	132.048	775.904
46.6	149.88	775.904
46.6	174.94	775.904
46.7	0	0
46.7	2.40964	36.1446
46.7	6.74699	65.0602
46.7	9.15663	113.253
46.7	12.0482	159.036
46.7	15.9036	202.41
46.7	21.2048	204.819
46.7	28.4337	262.651
46.7	34.2169	310.843
46.7	41.9277	416.867
46.7	49.6386	481.928
46.7	62.6506	551.807
46.7	69.8795	544.578
46.7	82.4096	578.313
46.7	90.6024	619.277
46.7	107.952	653.012
46.7	118.554	662.651
46.7	133.494	667.47
46.7	145.06	674.699
46.7	154.699	684.337
46.7	160.964	689.157
46.7	168.193	689.157
46.7	174.94	689.157
47.1	0	0
47.1	3.14961	33.9286
47.1	7.34908	74.1071
47.1	14.1732	133.929
47.1	28.3465	177.679
47.1	45.1444	193.75
47.1	59.8425	203.571
47.1	90.2887	216.071
47.1	180.052	218.75
47.2	0	0
47.2	3.65535	43.6202
47.2	7.8329	94.362
47.2	14.0992	154.896
47.2	28.1984	210.089
47.2	45.4308	238.576
47.2	60.0522	253.709
47.2	89.8172	267.953
47.2	180.157	274.184
48.1	0	0
48.1	3.36323	26.0989
48.1	6.72646	50.8242
48.1	13.4529	95.467
48.1	28.0269	140.11
48.1	56.0538	167.582
48.1	112.108	182.692
48.1	224.215	190.247
48.1	449.552	191.621
48.2	0	0
48.2	2.24215	19.9176
48.2	5.60538	42.5824
48.2	14.574	83.7912
48.2	26.9058	121.566
48.2	56.0538	144.918
48.2	110.987	160.027
48.2	224.215	162.088
48.2	449.552	162.088
48.3	0	0
48.3	3.36323	31.5934
48.3	6.72646	56.3187
48.3	13.4529	108.516
48.3	24.6637	133.929
48.3	29.148	152.473
48.3	56.0538	177.885
48.3	109.865	195.742
48.3	223.094	203.984
48.3	449.552	206.731
48.4	0	0
48.4	4.4843	26.7857
48.4	7.84753	68.6813
48.4	13.4529	100.275
48.4	29.148	132.555
48.4	56.0538	153.846
48.4	110.987	164.148
48.4	224.215	168.956
48.4	449.552	171.016
48.5	0	0
48.5	4.53515	29.2916
48.5	7.93651	62.6703
48.5	14.7392	105.586
48.5	28.3447	128.065
48.5	57.8231	146.458
48.5	112.245	159.401
48.5	224.49	162.807
48.5	450.113	164.169
48.6	0	0
48.6	4.53515	14.9864
48.6	7.93651	38.8283
48.6	15.873	71.5259
48.6	27.2109	106.948
48.6	55.5556	123.978
48.6	112.245	134.196
48.6	224.49	136.24
48.6	450.113	136.921
48.7	0	0
48.7	4.53515	35.4223
48.7	6.80272	74.2507
48.7	15.873	111.035
48.7	29.4785	138.283
48.7	55.5556	154.632
48.7	112.245	162.125
48.7	223.356	166.894
48.7	450.113	168.937
48.8	0	0
48.8	4.53515	25.2044
48.8	7.93651	59.2643
48.8	14.7392	91.9619
48.8	28.3447	115.804
48.8	56.6893	131.471
48.8	113.379	140.327
48.8	224.49	147.139
48.8	450.113	149.183
48.9	0	0
48.9	3.37079	12.1294
48.9	6.74157	34.3666
48.9	14.6067	57.9515
48.9	29.2135	74.124
48.9	55.0562	88.2749
48.9	113.483	95.0135
48.9	224.719	97.7089
48.9	449.438	101.078
48.10	0	0
48.10	4.49438	18.8679
48.10	8.98876	41.1051
48.10	28.0899	58.6253
48.10	56.1798	74.7978
48.10	112.36	82.8841
48.10	224.719	84.2318
48.10	449.438	84.9057
48.11	0	0
48.11	4.49438	12.1294
48.11	6.74157	35.7143
48.11	14.6067	50.5391
48.11	29.2135	64.0162
48.11	56.1798	86.2534
48.11	112.36	100.404
48.11	224.719	102.426
48.11	449.438	101.752
48.12	0	0
48.12	4.49438	13.4771
48.12	7.86517	28.3019
48.12	14.6067	41.1051
48.12	29.2135	51.2129
48.12	57.3034	70.0809
48.12	113.483	76.8194
48.12	224.719	78.841
48.12	449.438	79.5148
49.1	0	0
49.1	2.97521	81.1475
49.1	6.94215	168.852
49.1	14.0496	245.082
49.1	27.9339	275.41
49.1	60	302.459
49.1	90.0826	321.311
49.2	0	0
49.2	2.97521	66.3934
49.2	7.10744	136.066
49.2	13.8843	201.639
49.2	27.9339	254.098
49.2	60	278.689
49.2	90.0826	299.18
49.3	0	0
49.3	2.97521	56.5574
49.3	6.94215	105.738
49.3	14.0496	168.852
49.3	27.9339	218.033
49.3	60	241.803
49.3	90.0826	263.934
49.4	0	0
49.4	2.97521	37.7049
49.4	6.94215	90.1639
49.4	13.8843	131.967
49.4	27.9339	178.689
49.4	60	202.459
49.4	90.0826	220.492
49.5	0	0
49.5	2.97521	110.855
49.5	6.94215	211.547
49.5	13.8843	307.621
49.5	27.9339	364.896
49.5	60	395.381
49.5	90.0826	413.857
49.6	0	0
49.6	2.97521	89.6074
49.6	6.94215	186.605
49.6	13.8843	283.603
49.6	27.7686	325.173
49.6	59.8347	372.286
49.6	90.0826	390.762
49.7	0	0
49.7	2.97521	61.8938
49.7	6.94215	153.349
49.7	14.0496	250.346
49.7	27.9339	298.383
49.7	60	341.801
49.7	90.0826	364.896
49.8	0	0
49.8	2.97521	45.2656
49.8	6.94215	116.397
49.8	14.0496	189.376
49.8	27.9339	228.176
49.8	59.8347	268.822
49.8	90.0826	290.993
50.1	1.09756	21.7252
50.1	1.82927	53.6741
50.1	4.39024	120.128
50.1	9.5122	159.744
50.1	12.439	187.859
50.1	22.6829	255.591
50.1	28.1707	265.815
50.1	34.7561	283.706
50.1	41.3415	299.042
50.1	48.6585	319.489
50.1	55.9756	337.38
50.1	62.9268	348.882
50.1	69.878	353.994
50.1	95.8537	373.163
50.1	107.927	375.719
50.1	113.78	378.275
50.1	125.122	385.942
50.2	0	33.2268
50.2	2.92683	99.6805
50.2	5.4878	134.185
50.2	9.87805	181.47
50.2	13.1707	207.029
50.2	17.1951	233.866
50.2	27.8049	259.425
50.2	34.3902	269.649
50.2	41.7073	279.872
50.2	48.6585	286.262
50.2	55.6098	301.597
50.2	62.9268	304.153
50.2	70.2439	307.987
50.2	95.8537	320.767
50.2	107.561	322.045
50.2	113.78	325.879
50.2	125.122	330.99
50.3	0	33.2268
50.3	2.92683	90.7348
50.3	5.4878	134.185
50.3	9.87805	178.914
50.3	12.8049	204.473
50.3	21.5854	241.534
50.3	34.7561	261.981
50.3	41.7073	269.649
50.3	48.6585	279.872
50.3	55.6098	288.818
50.3	62.9268	293.93
50.3	69.878	297.764
50.3	95.8537	311.821
50.3	107.927	313.099
50.3	113.78	313.099
50.3	125.122	316.933
50.4	0	33.2268
50.4	2.56098	74.1214
50.4	6.58537	135.463
50.4	12.439	187.859
50.4	18.6585	226.198
50.4	23.4146	241.534
50.4	35.122	255.591
50.4	42.0732	263.259
50.4	49.0244	273.482
50.4	55.9756	282.428
50.4	62.9268	286.262
50.4	70.2439	288.818
50.4	95.8537	299.042
50.4	107.927	300.319
50.4	114.146	300.319
50.4	125.122	304.153
50.5	0	30.3797
50.5	2.19512	59.4937
50.5	3.29268	100
50.5	4.7561	126.582
50.5	7.31707	145.57
50.5	10.6098	173.418
50.5	13.1707	193.671
50.5	19.0244	226.582
50.5	23.4146	241.772
50.5	28.1707	246.835
50.5	35.122	263.291
50.5	41.7073	273.418
50.5	49.3902	281.013
50.5	56.3415	291.139
50.5	63.2927	297.468
50.5	70.2439	301.266
50.5	96.2195	315.19
50.5	108.293	316.456
50.5	114.512	316.456
50.5	125.488	324.051
50.6	1.09756	22.7848
50.6	1.82927	51.8987
50.6	2.92683	79.7468
50.6	5.12195	120.253
50.6	10.2439	168.354
50.6	12.8049	187.342
50.6	18.2927	217.722
50.6	23.7805	234.177
50.6	28.5366	240.506
50.6	35.122	255.696
50.6	42.0732	264.557
50.6	49.3902	270.886
50.6	56.7073	281.013
50.6	63.2927	288.608
50.6	70.6098	291.139
50.6	96.2195	301.266
50.6	107.927	301.266
50.6	114.146	303.797
50.6	125.488	310.127
50.7	1.09756	25.3165
50.7	1.82927	54.4304
50.7	2.92683	81.0127
50.7	5.12195	118.987
50.7	10.2439	163.291
50.7	13.5366	184.81
50.7	18.6585	215.19
50.7	23.7805	231.646
50.7	28.5366	237.975
50.7	35.4878	254.43
50.7	42.439	260.759
50.7	49.3902	265.823
50.7	56.3415	274.684
50.7	62.9268	279.747
50.7	69.878	282.278
50.7	96.2195	297.468
50.7	108.293	302.532
50.7	114.146	305.063
50.7	125.488	318.987
50.8	0	28.0255
50.8	2.18978	62.4204
50.8	3.28467	96.8153
50.8	5.83942	129.936
50.8	7.66423	145.223
50.8	10.5839	169.427
50.8	22.9927	229.299
50.8	28.1022	234.395
50.8	35.7664	249.682
50.8	42.3358	259.873
50.8	49.635	266.242
50.8	56.2044	275.159
50.8	63.1387	281.529
50.8	70.073	286.624
50.8	95.9854	301.911
50.8	108.394	298.089
50.8	114.234	299.363
50.8	125.182	305.732
50.9	1.45985	19.1083
50.9	2.55474	58.5987
50.9	3.28467	87.8981
50.9	7.29927	138.854
50.9	10.5839	166.879
50.9	15.3285	193.631
50.9	18.2482	205.096
50.9	22.9927	219.108
50.9	27.3723	221.656
50.9	35.0365	235.669
50.9	41.9708	245.86
50.9	49.2701	250.955
50.9	55.8394	259.873
50.9	62.7737	264.968
50.9	70.073	268.79
50.9	95.6204	287.898
50.9	108.029	286.624
50.9	113.869	287.898
50.9	125.182	290.446
50.10	0	21.6561
50.10	2.18978	50.9554
50.10	2.91971	77.707
50.10	5.10949	114.65
50.10	7.66423	137.58
50.10	10.5839	160.51
50.10	13.5036	179.618
50.10	18.6131	197.452
50.10	23.7226	208.917
50.10	28.4672	212.739
50.10	35.4015	229.299
50.10	42.3358	236.943
50.10	49.2701	244.586
50.10	56.2044	252.229
50.10	63.5036	257.325
50.10	70.073	259.873
50.10	95.9854	282.803
50.10	108.029	287.898
50.10	113.869	287.898
50.10	125.547	290.446
51.1	0	0
51.1	2.90827	187.905
51.1	5.77754	319.654
51.1	8.61681	408.207
51.1	12.833	479.482
51.1	16.3412	531.317
51.1	21.9282	576.674
51.1	23.3396	609.071
51.1	28.2202	637.149
51.1	35.1887	671.706
51.1	42.1601	710.583
51.1	48.4236	730.022
51.1	55.3906	762.419
51.1	69.9844	777.538
51.1	83.1938	799.136
51.1	97.7967	827.214
51.1	112.382	829.374
51.1	167.964	868.251
51.1	200.612	881.21
51.1	224.927	894.168
51.1	281.186	907.127
51.1	336.056	920.086
51.1	365.921	926.566
51.2	0	0
51.2	2.08696	120.69
51.2	5.56522	250
51.2	9.73913	359.914
51.2	14.6087	452.586
51.2	23.6522	543.103
51.2	34.7826	599.138
51.2	48	648.707
51.2	55.6522	672.414
51.2	69.5652	685.345
51.2	83.4783	704.741
51.2	102.957	719.828
51.2	130.783	743.534
51.2	168.348	771.552
51.2	180.174	775.862
51.2	198.957	784.483
51.2	224	793.103
51.2	315.13	821.121
51.2	368.696	838.362
51.3	0	0
51.3	2.08696	142.857
51.3	4.86957	233.766
51.3	9.73913	370.13
51.3	13.913	443.723
51.3	22.9565	530.303
51.3	36.1739	606.061
51.3	56.3478	660.173
51.3	69.5652	692.641
51.3	84.1739	709.957
51.3	98.087	738.095
51.3	112	746.753
51.3	168.348	785.714
51.3	180.87	783.55
51.3	194.783	787.879
51.3	224.696	796.537
51.3	280.348	813.853
51.3	336.696	826.84
51.3	365.217	837.662
51.4	0	0
51.4	2.09059	131.749
51.4	5.57491	267.819
51.4	10.453	384.449
51.4	18.1185	479.482
51.4	27.8746	542.117
51.4	39.0244	600.432
51.4	49.4774	632.829
51.4	59.2334	669.546
51.4	84.3206	719.222
51.4	98.2578	706.263
51.4	111.498	740.821
51.4	172.125	771.058
51.4	224.39	814.255
51.4	304.53	833.693
51.4	365.854	848.812
52.1	0	24.1379
52.1	1.83908	82.4713
52.1	6.43678	144.828
52.1	13.7931	231.322
52.1	27.5862	331.897
52.1	45.0575	384.195
52.1	59.7701	416.379
52.1	90.1149	464.655
52.1	119.54	496.839
52.1	154.483	510.92
52.1	183.908	518.966
52.1	359.54	529.023
53.1	0	4.07	-4.07
53.1	0.61	17.22	-17.22
53.1	1.61	25.68	-25.68
53.1	2.62	32.25	-32.25
53.1	3.67	38.83	-38.83
53.1	4.68	42.9	-42.9
53.1	5.68	49.48	-49.48
53.1	6.73	64.82	-64.82
53.1	8.68	73.59	-73.59
53.1	10.74	97.08	-97.08
53.1	12.75	105.85	-105.85
53.1	15.81	123.07	-123.07
53.1	19.81	133.72	-133.72
53.1	23.88	140.29	-140.29
53.1	30.9957	150.559	-150.559
53.1	37.7489	159.777	-159.777
53.1	50.5628	174.86	-174.86
53.1	62.684	186.592	-186.592
53.1	87.9654	208.38	-208.38
53.1	96.1039	213.408	-213.408
53.1	116.017	220.112	-220.112
53.1	131.082	221.788	-221.788
55.1	0	20.2105	3	20.2105
55.1	0.679117	108.632	3.67912	108.632
55.1	2.03735	161.684	5.03735	161.684
55.1	3.05603	195.789	6.05603	195.789
55.1	3.73514	224.842	6.73514	224.842
55.1	4.75382	247.579	7.75382	247.579
55.1	6.11205	261.474	9.11205	261.474
55.1	8.14941	284.211	11.1494	284.211
55.1	13.2428	315.789	16.2428	315.789
55.1	20.3735	348.632	23.3735	348.632
55.1	27.1647	377.684	30.1647	377.684
55.1	33.9559	400.421	36.9559	400.421
55.1	41.4261	416.842	44.4261	416.842
55.1	48.2173	432	51.2173	432
55.1	55.348	445.895	58.348	445.895
55.1	62.1392	456	65.1392	456
55.1	69.2699	463.579	72.2699	463.579
55.1	76.4007	474.947	79.4007	474.947
55.1	83.5314	480	86.5314	480
55.1	90.3226	487.579	93.3226	487.579
55.1	97.4533	493.895	100.453	493.895
55.1	104.244	500.211	107.244	500.211
55.1	111.375	502.737	114.375	502.737
55.1	118.506	506.526	121.506	506.526
55.1	125.637	510.316	128.637	510.316
55.1	132.428	515.368	135.428	515.368
55.1	139.559	517.895	142.559	517.895
55.1	146.689	520.421	149.689	520.421
55.1	153.82	522.947	156.82	522.947
55.1	160.611	526.737	163.611	526.737
55.1	168.081	528	171.081	528
55.1	173.854	531.789	176.854	531.789
55.1	179.966	533.053	182.966	533.053
55.2	0	20.2105	3	20.2105
55.2	1.35823	99.7895	4.35823	99.7895
55.2	1.69779	149.053	4.69779	149.053
55.2	2.71647	183.158	5.71647	183.158
55.2	3.73514	205.895	6.73514	205.895
55.2	5.09338	228.632	8.09338	228.632
55.2	6.11205	243.789	9.11205	243.789
55.2	8.14941	264	11.1494	264
55.2	13.2428	291.789	16.2428	291.789
55.2	20.034	322.105	23.034	322.105
55.2	27.1647	349.895	30.1647	349.895
55.2	34.2954	370.105	37.2954	370.105
55.2	41.0866	386.526	44.0866	386.526
55.2	48.2173	401.684	51.2173	401.684
55.2	55.348	411.789	58.348	411.789
55.2	62.4788	423.158	65.4788	423.158
55.2	69.2699	430.737	72.2699	430.737
55.2	76.4007	439.579	79.4007	439.579
55.2	83.1919	443.368	86.1919	443.368
55.2	90.6621	452.211	93.6621	452.211
55.2	97.4533	458.526	100.453	458.526
55.2	104.584	463.579	107.584	463.579
55.2	111.715	466.105	114.715	466.105
55.2	118.506	469.895	121.506	469.895
55.2	125.637	473.684	128.637	473.684
55.2	132.428	477.474	135.428	477.474
55.2	139.898	480	142.898	480
55.2	146.689	481.263	149.689	481.263
55.2	153.82	485.053	156.82	485.053
55.2	160.611	488.842	163.611	488.842
55.2	167.742	488.842	170.742	488.842
55.2	173.854	491.368	176.854	491.368
55.2	179.966	493.895	182.966	493.895
60.1	0.253707	0.0236407
60.1	0.668863	43.9007
60.1	1.07249	53.7352
60.1	1.49918	53.5461
60.1	1.91433	54.3026
60.1	2.32949	55.2482
60.1	2.74465	56.9504
60.1	3.1598	59.409
60.1	3.57496	62.2459
60.1	3.99012	63.0024
60.1	4.40527	63.5697
60.1	4.83196	64.1371
60.1	5.24712	64.1371
60.1	5.66227	66.7849
60.1	6.07743	67.9196
60.1	6.49259	67.7305
60.1	6.91928	67.7305
70.1	0.43554	0
70.1	0.612298	11.6711
70.1	0.78998	27.5862
70.1	0.968124	45.6233
70.1	1.05893	62.5995
70.1	1.67585	95.4907
70.1	1.94272	120.955
70.1	3.08459	164.456
70.1	4.57028	186.737
70.1	5.96817	205.836
70.1	6.84156	216.446
70.1	10.2429	235.544
70.1	14.1674	256.764
70.1	18.6143	276.923
70.1	22.5376	292.838
70.1	28.0294	310.875
70.1	35.9594	325.729
70.1	40.578	334.218
70.1	45.1095	342.706
70.1	49.2052	350.133
70.2	0.43554	0
70.2	0.612298	11.6711
70.2	0.78998	27.5862
70.2	0.96743	42.4403
70.2	1.14627	63.6605
70.2	1.49909	83.8196
70.2	1.76573	108.223
70.2	2.99726	163.395
70.2	7.00977	188.859
70.2	14.1605	224.934
70.2	20.9593	245.093
70.2	28.1086	274.801
70.2	49.1116	320.424
70.3	0.43554	0
70.3	0.612298	11.6711
70.3	0.78998	27.5862
70.3	0.96743	42.4403
70.3	1.14627	63.6605
70.3	1.49909	83.8196
70.3	1.94225	118.833
70.3	3.07812	134.748
70.3	7.00538	168.7
70.3	14.0657	189.92
70.3	21.0369	201.592
70.3	28.1008	238.727
70.3	49.0991	263.13
70.4	0.43554	0
70.4	0.612298	11.6711
70.4	0.78998	27.5862
70.4	0.96743	42.4403
70.4	1.14442	55.1724
70.4	1.49886	82.7586
70.4	1.8533	110.345
70.4	2.9991	171.883
70.4	7.02063	238.727
70.4	14.0817	263.13
70.4	21.0582	299.204
70.4	28.2071	326.79
70.4	49.1236	375.597
70.5	0.43554	0
70.5	0.612298	11.6711
70.5	0.78998	27.5862
70.5	0.96743	42.4403
70.5	1.14442	55.1724
70.5	1.49886	82.7586
70.5	1.85353	111.406
70.5	2.03375	138.992
70.5	3.09199	198.408
70.5	7.02409	254.642
70.5	14.0872	288.594
70.5	21.1483	312.997
70.5	28.1253	351.194
70.5	49.216	400
70.6	0.43554	0
70.6	0.612298	11.6711
70.6	0.78998	27.5862
70.6	0.96743	42.4403
70.6	1.14442	55.1724
70.6	1.49886	82.7586
70.6	1.94225	118.833
70.6	2.9931	144.297
70.6	7.00815	181.432
70.6	13.9835	212.202
70.6	21.0448	237.666
70.6	28.1061	263.13
70.6	49.1047	288.594
70.7	0.43554	0
70.7	0.612298	11.6711
70.7	0.78998	27.5862
70.7	0.96743	42.4403
70.7	1.14442	55.1724
70.7	1.49886	82.7586
70.7	2.11832	127.321
70.7	2.99679	161.273
70.7	7.01092	194.164
70.7	14.0748	231.3
70.7	21.0499	261.008
70.7	28.11	281.167
70.7	49.1116	320.424
71.1	0.00340909	-2.22222
71.1	0.0511364	2.22222
71.1	0.105682	0.740741
71.1	0.173864	8.14815
71.1	0.313636	9.62963
71.1	0.388636	9.62963
71.1	0.490909	-2.22222
71.1	0.569318	17.037
71.1	0.610227	39.2593
71.1	0.647727	68.8889
71.1	0.668182	97.037
71.1	0.692045	126.667
71.1	0.726136	180
71.1	0.801136	265.926
71.1	0.923864	344.444
71.1	1.10455	362.222
71.1	1.36705	369.63
71.1	1.65341	381.481
71.1	1.94318	388.889
71.1	2.31818	406.667
71.1	2.6625	418.519
71.1	3	430.37
71.1	4.42361	456.164
71.1	6.01157	464.155
71.1	7.93981	467.352
71.1	11.6829	470.548
71.1	17.8079	476.941
71.1	22.3449	476.941
[truncated: 104 more rows]

## Sheet: drying
Ref		Shrinkage kinds	c	w/b	a/b	sand rate	kinds of cement	type of cement	fine aggregate	fineness modulus	Apparent density of fine aggregate( kg/m3)	coarse aggregate	coarse aggregate particle size （mm）	cinerite	proportion	Fly ash content	Fly ash type	Fly ash proportion%	Silica powder content	Silica powder specific surface area m2/kg	Silica powder proportion%	ggbs	ggbs type	weight ratio of cement	Types of Water-reducing Agents	AEA	Water-reducing agent dosage （kg/m3）	long	wide	high	Surface area ratio	curing temperature ℃	curing humidity %	experimental temperature ℃	experimental humidity %	t dry	E x104 Mpa	fc,28	slump(mm)	remark
35.1		drying	350	0.6	5.05	0.65	Type II Portland cement	PⅠ42.5R				spall						0			0				Naphthalene-formaldehyde condensation type superplasticizer		0	285	75	75	16.5698	23	50							The specimen was immersed in lime water for 24 hours, followed by surface drying, and initial elongation was recorded.
35.1		drying	350	0.6	5.05	0.65	Type II Portland cement	PⅠ42.5R				spall						0			0				Naphthalene-formaldehyde condensation type superplasticizer		0	285	75	75	16.5698	23	50							The specimen was immersed in lime water for 24 hours, followed by surface drying, and initial elongation was recorded.
35.1		drying	350	0.6	5.05	0.65	Type II Portland cement	PⅠ42.5R				spall						0			0				Naphthalene-formaldehyde condensation type superplasticizer		0	285	75	75	16.5698	23	50							The specimen was immersed in lime water for 24 hours, followed by surface drying, and initial elongation was recorded.
35.1		drying	350	0.6	5.05	0.65	Type II Portland cement	PⅠ42.5R				spall						0			0				Naphthalene-formaldehyde condensation type superplasticizer		0	285	75	75	16.5698	23	50							The specimen was immersed in lime water for 24 hours, followed by surface drying, and initial elongation was recorded.
35.1		drying	350	0.6	5.05	0.65	Type II Portland cement	PⅠ42.5R				spall						0			0				Naphthalene-formaldehyde condensation type superplasticizer		0	285	75	75	16.5698	23	50							The specimen was immersed in lime water for 24 hours, followed by surface drying, and initial elongation was recorded.
35.1		drying	350	0.6	5.05	0.65	Type II Portland cement	PⅠ42.5R				spall						0			0				Naphthalene-formaldehyde condensation type superplasticizer		0	285	75	75	16.5698	23	50							The specimen was immersed in lime water for 24 hours, followed by surface drying, and initial elongation was recorded.
35.1		drying	350	0.6	5.05	0.65	Type II Portland cement	PⅠ42.5R				spall						0			0				Naphthalene-formaldehyde condensation type superplasticizer		0	285	75	75	16.5698	23	50							The specimen was immersed in lime water for 24 hours, followed by surface drying, and initial elongation was recorded.
35.1		drying	350	0.6	5.05	0.65	Type II Portland cement	PⅠ42.5R				spall						0			0				Naphthalene-formaldehyde condensation type superplasticizer		0	285	75	75	16.5698	23	50							The specimen was immersed in lime water for 24 hours, followed by surface drying, and initial elongation was recorded.
35.1		drying	350	0.6	5.05	0.65	Type II Portland cement	PⅠ42.5R				spall						0			0				Naphthalene-formaldehyde condensation type superplasticizer		0	285	75	75	16.5698	23	50							The specimen was immersed in lime water for 24 hours, followed by surface drying, and initial elongation was recorded.
35.1		drying	350	0.6	5.05	0.65	Type II Portland cement	PⅠ42.5R				spall						0			0				Naphthalene-formaldehyde condensation type superplasticizer		0	285	75	75	16.5698	23	50							The specimen was immersed in lime water for 24 hours, followed by surface drying, and initial elongation was recorded.
35.2		drying	350	0.5	5.16	0.65	Type II Portland cement	PⅠ42.5R				spall						0			0				Naphthalene-formaldehyde condensation type superplasticizer		0.5%	285	75	75	16.5698	23	50							The specimen was immersed in lime water for 24 hours, followed by surface drying, and initial elongation was recorded.
35.2		drying	350	0.5	5.16	0.65	Type II Portland cement	PⅠ42.5R				spall						0			0				Naphthalene-formaldehyde condensation type superplasticizer		0.5%	285	75	75	16.5698	23	50							The specimen was immersed in lime water for 24 hours, followed by surface drying, and initial elongation was recorded.
35.2		drying	350	0.5	5.16	0.65	Type II Portland cement	PⅠ42.5R				spall						0			0				Naphthalene-formaldehyde condensation type superplasticizer		0.5%	285	75	75	16.5698	23	50							The specimen was immersed in lime water for 24 hours, followed by surface drying, and initial elongation was recorded.
35.2		drying	350	0.5	5.16	0.65	Type II Portland cement	PⅠ42.5R				spall						0			0				Naphthalene-formaldehyde condensation type superplasticizer		0.5%	285	75	75	16.5698	23	50							The specimen was immersed in lime water for 24 hours, followed by surface drying, and initial elongation was recorded.
35.2		drying	350	0.5	5.16	0.65	Type II Portland cement	PⅠ42.5R				spall						0			0				Naphthalene-formaldehyde condensation type superplasticizer		0.5%	285	75	75	16.5698	23	50							The specimen was immersed in lime water for 24 hours, followed by surface drying, and initial elongation was recorded.
35.2		drying	350	0.5	5.16	0.65	Type II Portland cement	PⅠ42.5R				spall						0			0				Naphthalene-formaldehyde condensation type superplasticizer		0.5%	285	75	75	16.5698	23	50							The specimen was immersed in lime water for 24 hours, followed by surface drying, and initial elongation was recorded.
35.2		drying	350	0.5	5.16	0.65	Type II Portland cement	PⅠ42.5R				spall						0			0				Naphthalene-formaldehyde condensation type superplasticizer		0.5%	285	75	75	16.5698	23	50							The specimen was immersed in lime water for 24 hours, followed by surface drying, and initial elongation was recorded.
35.2		drying	350	0.5	5.16	0.65	Type II Portland cement	PⅠ42.5R				spall						0			0				Naphthalene-formaldehyde condensation type superplasticizer		0.5%	285	75	75	16.5698	23	50							The specimen was immersed in lime water for 24 hours, followed by surface drying, and initial elongation was recorded.
35.2		drying	350	0.5	5.16	0.65	Type II Portland cement	PⅠ42.5R				spall						0			0				Naphthalene-formaldehyde condensation type superplasticizer		0.5%	285	75	75	16.5698	23	50							The specimen was immersed in lime water for 24 hours, followed by surface drying, and initial elongation was recorded.
35.2		drying	350	0.5	5.16	0.65	Type II Portland cement	PⅠ42.5R				spall						0			0				Naphthalene-formaldehyde condensation type superplasticizer		0.5%	285	75	75	16.5698	23	50							The specimen was immersed in lime water for 24 hours, followed by surface drying, and initial elongation was recorded.
35.2		drying	350	0.5	5.16	0.65	Type II Portland cement	PⅠ42.5R				spall						0			0				Naphthalene-formaldehyde condensation type superplasticizer		0.5%	285	75	75	16.5698	23	50							The specimen was immersed in lime water for 24 hours, followed by surface drying, and initial elongation was recorded.
35.2		drying	350	0.5	5.16	0.65	Type II Portland cement	PⅠ42.5R				spall						0			0				Naphthalene-formaldehyde condensation type superplasticizer		0.5%	285	75	75	16.5698	23	50							The specimen was immersed in lime water for 24 hours, followed by surface drying, and initial elongation was recorded.
35.3		drying	350	0.4	5.26	0.65	Type II Portland cement	PⅠ42.5R				spall						0			0				Naphthalene-formaldehyde condensation type superplasticizer		0.9%	285	75	75	16.5698	23	50							The specimen was immersed in lime water for 24 hours, followed by surface drying, and initial elongation was recorded.
35.3		drying	350	0.4	5.26	0.65	Type II Portland cement	PⅠ42.5R				spall						0			0				Naphthalene-formaldehyde condensation type superplasticizer		0.9%	285	75	75	16.5698	23	50							The specimen was immersed in lime water for 24 hours, followed by surface drying, and initial elongation was recorded.
35.3		drying	350	0.4	5.26	0.65	Type II Portland cement	PⅠ42.5R				spall						0			0				Naphthalene-formaldehyde condensation type superplasticizer		0.9%	285	75	75	16.5698	23	50							The specimen was immersed in lime water for 24 hours, followed by surface drying, and initial elongation was recorded.
35.3		drying	350	0.4	5.26	0.65	Type II Portland cement	PⅠ42.5R				spall						0			0				Naphthalene-formaldehyde condensation type superplasticizer		0.9%	285	75	75	16.5698	23	50							The specimen was immersed in lime water for 24 hours, followed by surface drying, and initial elongation was recorded.
35.3		drying	350	0.4	5.26	0.65	Type II Portland cement	PⅠ42.5R				spall						0			0				Naphthalene-formaldehyde condensation type superplasticizer		0.9%	285	75	75	16.5698	23	50							The specimen was immersed in lime water for 24 hours, followed by surface drying, and initial elongation was recorded.
35.3		drying	350	0.4	5.26	0.65	Type II Portland cement	PⅠ42.5R				spall						0			0				Naphthalene-formaldehyde condensation type superplasticizer		0.9%	285	75	75	16.5698	23	50							The specimen was immersed in lime water for 24 hours, followed by surface drying, and initial elongation was recorded.
35.3		drying	350	0.4	5.26	0.65	Type II Portland cement	PⅠ42.5R				spall						0			0				Naphthalene-formaldehyde condensation type superplasticizer		0.9%	285	75	75	16.5698	23	50							The specimen was immersed in lime water for 24 hours, followed by surface drying, and initial elongation was recorded.
35.3		drying	350	0.4	5.26	0.65	Type II Portland cement	PⅠ42.5R				spall						0			0				Naphthalene-formaldehyde condensation type superplasticizer		0.9%	285	75	75	16.5698	23	50							The specimen was immersed in lime water for 24 hours, followed by surface drying, and initial elongation was recorded.
35.3		drying	350	0.4	5.26	0.65	Type II Portland cement	PⅠ42.5R				spall						0			0				Naphthalene-formaldehyde condensation type superplasticizer		0.9%	285	75	75	16.5698	23	50							The specimen was immersed in lime water for 24 hours, followed by surface drying, and initial elongation was recorded.
35.3		drying	350	0.4	5.26	0.65	Type II Portland cement	PⅠ42.5R				spall						0			0				Naphthalene-formaldehyde condensation type superplasticizer		0.9%	285	75	75	16.5698	23	50							The specimen was immersed in lime water for 24 hours, followed by surface drying, and initial elongation was recorded.
35.3		drying	350	0.4	5.26	0.65	Type II Portland cement	PⅠ42.5R				spall						0			0				Naphthalene-formaldehyde condensation type superplasticizer		0.9%	285	75	75	16.5698	23	50							The specimen was immersed in lime water for 24 hours, followed by surface drying, and initial elongation was recorded.
35.3		drying	350	0.4	5.26	0.65	Type II Portland cement	PⅠ42.5R				spall						0			0				Naphthalene-formaldehyde condensation type superplasticizer		0.9%	285	75	75	16.5698	23	50							The specimen was immersed in lime water for 24 hours, followed by surface drying, and initial elongation was recorded.
40.1	NC-0.44	drying	466	0.44	3.6	0.45	（OPC）CEM I 52.5N	PO52.5R	nature sand			Limestone gravel	10					0			0				High-efficiency superplasticizer compliant with BS EN 934-2:2001		0	300	100	100	21.4286	23	50			1
40.1	NC-0.44	drying	466	0.44	3.6	0.45	（OPC）CEM I 52.5N	PO52.5R	nature sand			Limestone gravel	10					0			0				High-efficiency superplasticizer compliant with BS EN 934-2:2001		0	300	100	100	21.4286	23	50			1
40.1	NC-0.44	drying	466	0.44	3.6	0.45	（OPC）CEM I 52.5N	PO52.5R	nature sand			Limestone gravel	10					0			0				High-efficiency superplasticizer compliant with BS EN 934-2:2001		0	300	100	100	21.4286	23	50			1
40.1	NC-0.44	drying	466	0.44	3.6	0.45	（OPC）CEM I 52.5N	PO52.5R	nature sand			Limestone gravel	10					0			0				High-efficiency superplasticizer compliant with BS EN 934-2:2001		0	300	100	100	21.4286	23	50			1
40.1	NC-0.44	drying	466	0.44	3.6	0.45	（OPC）CEM I 52.5N	PO52.5R	nature sand			Limestone gravel	10					0			0				High-efficiency superplasticizer compliant with BS EN 934-2:2001		0	300	100	100	21.4286	23	50			1
40.1	NC-0.44	drying	466	0.44	3.6	0.45	（OPC）CEM I 52.5N	PO52.5R	nature sand			Limestone gravel	10					0			0				High-efficiency superplasticizer compliant with BS EN 934-2:2001		0	300	100	100	21.4286	23	50			1
40.1	NC-0.44	drying	466	0.44	3.6	0.45	（OPC）CEM I 52.5N	PO52.5R	nature sand			Limestone gravel	10					0			0				High-efficiency superplasticizer compliant with BS EN 934-2:2001		0	300	100	100	21.4286	23	50			1
40.1	NC-0.44	drying	466	0.44	3.6	0.45	（OPC）CEM I 52.5N	PO52.5R	nature sand			Limestone gravel	10					0			0				High-efficiency superplasticizer compliant with BS EN 934-2:2001		0	300	100	100	21.4286	23	50			1
40.1	NC-0.44	drying	466	0.44	3.6	0.45	（OPC）CEM I 52.5N	PO52.5R	nature sand			Limestone gravel	10					0			0				High-efficiency superplasticizer compliant with BS EN 934-2:2001		0	300	100	100	21.4286	23	50			1
40.1	NC-0.44	drying	466	0.44	3.6	0.45	（OPC）CEM I 52.5N	PO52.5R	nature sand			Limestone gravel	10					0			0				High-efficiency superplasticizer compliant with BS EN 934-2:2001		0	300	100	100	21.4286	23	50			1
40.1	NC-0.44	drying	466	0.44	3.6	0.45	（OPC）CEM I 52.5N	PO52.5R	nature sand			Limestone gravel	10					0			0				High-efficiency superplasticizer compliant with BS EN 934-2:2001		0	300	100	100	21.4286	23	50			1
40.1	NC-0.44	drying	466	0.44	3.6	0.45	（OPC）CEM I 52.5N	PO52.5R	nature sand			Limestone gravel	10					0			0				High-efficiency superplasticizer compliant with BS EN 934-2:2001		0	300	100	100	21.4286	23	50			1
40.1	NC-0.44	drying	466	0.44	3.6	0.45	（OPC）CEM I 52.5N	PO52.5R	nature sand			Limestone gravel	10					0			0				High-efficiency superplasticizer compliant with BS EN 934-2:2001		0	300	100	100	21.4286	23	50			1
40.1	NC-0.44	drying	466	0.44	3.6	0.45	（OPC）CEM I 52.5N	PO52.5R	nature sand			Limestone gravel	10					0			0				High-efficiency superplasticizer compliant with BS EN 934-2:2001		0	300	100	100	21.4286	23	50			1
40.2	NC-0.33	drying	622	0.33	2.45	0.42	（OPC）CEM I 52.5N	PO52.5R	nature sand			Limestone gravel	10					0			0				High-efficiency superplasticizer compliant with BS EN 934-2:2002		0	300	100	100	21.4286	23	50			1
40.2	NC-0.33	drying	622	0.33	2.45	0.42	（OPC）CEM I 52.5N	PO52.5R	nature sand			Limestone gravel	10					0			0				High-efficiency superplasticizer compliant with BS EN 934-2:2002		0	300	100	100	21.4286	23	50			1
40.2	NC-0.33	drying	622	0.33	2.45	0.42	（OPC）CEM I 52.5N	PO52.5R	nature sand			Limestone gravel	10					0			0				High-efficiency superplasticizer compliant with BS EN 934-2:2002		0	300	100	100	21.4286	23	50			1
40.2	NC-0.33	drying	622	0.33	2.45	0.42	（OPC）CEM I 52.5N	PO52.5R	nature sand			Limestone gravel	10					0			0				High-efficiency superplasticizer compliant with BS EN 934-2:2002		0	300	100	100	21.4286	23	50			1
40.2	NC-0.33	drying	622	0.33	2.45	0.42	（OPC）CEM I 52.5N	PO52.5R	nature sand			Limestone gravel	10					0			0				High-efficiency superplasticizer compliant with BS EN 934-2:2002		0	300	100	100	21.4286	23	50			1
40.2	NC-0.33	drying	622	0.33	2.45	0.42	（OPC）CEM I 52.5N	PO52.5R	nature sand			Limestone gravel	10					0			0				High-efficiency superplasticizer compliant with BS EN 934-2:2002		0	300	100	100	21.4286	23	50			1
40.2	NC-0.33	drying	622	0.33	2.45	0.42	（OPC）CEM I 52.5N	PO52.5R	nature sand			Limestone gravel	10					0			0				High-efficiency superplasticizer compliant with BS EN 934-2:2002		0	300	100	100	21.4286	23	50			1
40.2	NC-0.33	drying	622	0.33	2.45	0.42	（OPC）CEM I 52.5N	PO52.5R	nature sand			Limestone gravel	10					0			0				High-efficiency superplasticizer compliant with BS EN 934-2:2002		0	300	100	100	21.4286	23	50			1
40.2	NC-0.33	drying	622	0.33	2.45	0.42	（OPC）CEM I 52.5N	PO52.5R	nature sand			Limestone gravel	10					0			0				High-efficiency superplasticizer compliant with BS EN 934-2:2002		0	300	100	100	21.4286	23	50			1
40.2	NC-0.33	drying	622	0.33	2.45	0.42	（OPC）CEM I 52.5N	PO52.5R	nature sand			Limestone gravel	10					0			0				High-efficiency superplasticizer compliant with BS EN 934-2:2002		0	300	100	100	21.4286	23	50			1
40.2	NC-0.33	drying	622	0.33	2.45	0.42	（OPC）CEM I 52.5N	PO52.5R	nature sand			Limestone gravel	10					0			0				High-efficiency superplasticizer compliant with BS EN 934-2:2002		0	300	100	100	21.4286	23	50			1
40.2	NC-0.33	drying	622	0.33	2.45	0.42	（OPC）CEM I 52.5N	PO52.5R	nature sand			Limestone gravel	10					0			0				High-efficiency superplasticizer compliant with BS EN 934-2:2002		0	300	100	100	21.4286	23	50			1
40.2	NC-0.33	drying	622	0.33	2.45	0.42	（OPC）CEM I 52.5N	PO52.5R	nature sand			Limestone gravel	10					0			0				High-efficiency superplasticizer compliant with BS EN 934-2:2002		0	300	100	100	21.4286	23	50			1
40.2	NC-0.33	drying	622	0.33	2.45	0.42	（OPC）CEM I 52.5N	PO52.5R	nature sand			Limestone gravel	10					0			0				High-efficiency superplasticizer compliant with BS EN 934-2:2002		0	300	100	100	21.4286	23	50			1
40.2	NC-0.33	drying	622	0.33	2.45	0.42	（OPC）CEM I 52.5N	PO52.5R	nature sand			Limestone gravel	10					0			0				High-efficiency superplasticizer compliant with BS EN 934-2:2002		0	300	100	100	21.4286	23	50			1
40.3	SCC-0.44	drying	450	0.44	3.71	0.53	（OPC）CEM I 52.5N	PO52.5R	nature sand			Limestone gravel	10					0			0				High-efficiency superplasticizer compliant with BS EN 934-2:2003		0.01	300	100	100	21.4286	23	50			1
40.3	SCC-0.44	drying	450	0.44	3.71	0.53	（OPC）CEM I 52.5N	PO52.5R	nature sand			Limestone gravel	10					0			0				High-efficiency superplasticizer compliant with BS EN 934-2:2003		0.01	300	100	100	21.4286	23	50			1
40.3	SCC-0.44	drying	450	0.44	3.71	0.53	（OPC）CEM I 52.5N	PO52.5R	nature sand			Limestone gravel	10					0			0				High-efficiency superplasticizer compliant with BS EN 934-2:2003		0.01	300	100	100	21.4286	23	50			1
40.3	SCC-0.44	drying	450	0.44	3.71	0.53	（OPC）CEM I 52.5N	PO52.5R	nature sand			Limestone gravel	10					0			0				High-efficiency superplasticizer compliant with BS EN 934-2:2003		0.01	300	100	100	21.4286	23	50			1
40.3	SCC-0.44	drying	450	0.44	3.71	0.53	（OPC）CEM I 52.5N	PO52.5R	nature sand			Limestone gravel	10					0			0				High-efficiency superplasticizer compliant with BS EN 934-2:2003		0.01	300	100	100	21.4286	23	50			1
40.3	SCC-0.44	drying	450	0.44	3.71	0.53	（OPC）CEM I 52.5N	PO52.5R	nature sand			Limestone gravel	10					0			0				High-efficiency superplasticizer compliant with BS EN 934-2:2003		0.01	300	100	100	21.4286	23	50			1
40.3	SCC-0.44	drying	450	0.44	3.71	0.53	（OPC）CEM I 52.5N	PO52.5R	nature sand			Limestone gravel	10					0			0				High-efficiency superplasticizer compliant with BS EN 934-2:2003		0.01	300	100	100	21.4286	23	50			1
40.3	SCC-0.44	drying	450	0.44	3.71	0.53	（OPC）CEM I 52.5N	PO52.5R	nature sand			Limestone gravel	10					0			0				High-efficiency superplasticizer compliant with BS EN 934-2:2003		0.01	300	100	100	21.4286	23	50			1
40.3	SCC-0.44	drying	450	0.44	3.71	0.53	（OPC）CEM I 52.5N	PO52.5R	nature sand			Limestone gravel	10					0			0				High-efficiency superplasticizer compliant with BS EN 934-2:2003		0.01	300	100	100	21.4286	23	50			1
40.3	SCC-0.44	drying	450	0.44	3.71	0.53	（OPC）CEM I 52.5N	PO52.5R	nature sand			Limestone gravel	10					0			0				High-efficiency superplasticizer compliant with BS EN 934-2:2003		0.01	300	100	100	21.4286	23	50			1
40.3	SCC-0.44	drying	450	0.44	3.71	0.53	（OPC）CEM I 52.5N	PO52.5R	nature sand			Limestone gravel	10					0			0				High-efficiency superplasticizer compliant with BS EN 934-2:2003		0.01	300	100	100	21.4286	23	50			1
40.3	SCC-0.44	drying	450	0.44	3.71	0.53	（OPC）CEM I 52.5N	PO52.5R	nature sand			Limestone gravel	10					0			0				High-efficiency superplasticizer compliant with BS EN 934-2:2003		0.01	300	100	100	21.4286	23	50			1
40.3	SCC-0.44	drying	450	0.44	3.71	0.53	（OPC）CEM I 52.5N	PO52.5R	nature sand			Limestone gravel	10					0			0				High-efficiency superplasticizer compliant with BS EN 934-2:2003		0.01	300	100	100	21.4286	23	50			1
40.3	SCC-0.44	drying	450	0.44	3.71	0.53	（OPC）CEM I 52.5N	PO52.5R	nature sand			Limestone gravel	10					0			0				High-efficiency superplasticizer compliant with BS EN 934-2:2003		0.01	300	100	100	21.4286	23	50			1
40.3	SCC-0.44	drying	450	0.44	3.71	0.53	（OPC）CEM I 52.5N	PO52.5R	nature sand			Limestone gravel	10					0			0				High-efficiency superplasticizer compliant with BS EN 934-2:2003		0.01	300	100	100	21.4286	23	50			1
40.4	SCC-0.33	drying	550	0.33	3.04	0.53	（OPC）CEM I 52.5N	PO52.5R	nature sand			Limestone gravel	10					0			0				High-efficiency superplasticizer compliant with BS EN 934-2:2004		0.01	300	100	100	21.4286	23	50			1
40.4	SCC-0.33	drying	550	0.33	3.04	0.53	（OPC）CEM I 52.5N	PO52.5R	nature sand			Limestone gravel	10					0			0				High-efficiency superplasticizer compliant with BS EN 934-2:2004		0.01	300	100	100	21.4286	23	50			1
40.4	SCC-0.33	drying	550	0.33	3.04	0.53	（OPC）CEM I 52.5N	PO52.5R	nature sand			Limestone gravel	10					0			0				High-efficiency superplasticizer compliant with BS EN 934-2:2004		0.01	300	100	100	21.4286	23	50			1
40.4	SCC-0.33	drying	550	0.33	3.04	0.53	（OPC）CEM I 52.5N	PO52.5R	nature sand			Limestone gravel	10					0			0				High-efficiency superplasticizer compliant with BS EN 934-2:2004		0.01	300	100	100	21.4286	23	50			1
40.4	SCC-0.33	drying	550	0.33	3.04	0.53	（OPC）CEM I 52.5N	PO52.5R	nature sand			Limestone gravel	10					0			0				High-efficiency superplasticizer compliant with BS EN 934-2:2004		0.01	300	100	100	21.4286	23	50			1
40.4	SCC-0.33	drying	550	0.33	3.04	0.53	（OPC）CEM I 52.5N	PO52.5R	nature sand			Limestone gravel	10					0			0				High-efficiency superplasticizer compliant with BS EN 934-2:2004		0.01	300	100	100	21.4286	23	50			1
40.4	SCC-0.33	drying	550	0.33	3.04	0.53	（OPC）CEM I 52.5N	PO52.5R	nature sand			Limestone gravel	10					0			0				High-efficiency superplasticizer compliant with BS EN 934-2:2004		0.01	300	100	100	21.4286	23	50			1
40.4	SCC-0.33	drying	550	0.33	3.04	0.53	（OPC）CEM I 52.5N	PO52.5R	nature sand			Limestone gravel	10					0			0				High-efficiency superplasticizer compliant with BS EN 934-2:2004		0.01	300	100	100	21.4286	23	50			1
40.4	SCC-0.33	drying	550	0.33	3.04	0.53	（OPC）CEM I 52.5N	PO52.5R	nature sand			Limestone gravel	10					0			0				High-efficiency superplasticizer compliant with BS EN 934-2:2004		0.01	300	100	100	21.4286	23	50			1
40.4	SCC-0.33	drying	550	0.33	3.04	0.53	（OPC）CEM I 52.5N	PO52.5R	nature sand			Limestone gravel	10					0			0				High-efficiency superplasticizer compliant with BS EN 934-2:2004		0.01	300	100	100	21.4286	23	50			1
40.4	SCC-0.33	drying	550	0.33	3.04	0.53	（OPC）CEM I 52.5N	PO52.5R	nature sand			Limestone gravel	10					0			0				High-efficiency superplasticizer compliant with BS EN 934-2:2004		0.01	300	100	100	21.4286	23	50			1
40.4	SCC-0.33	drying	550	0.33	3.04	0.53	（OPC）CEM I 52.5N	PO52.5R	nature sand			Limestone gravel	10					0			0				High-efficiency superplasticizer compliant with BS EN 934-2:2004		0.01	300	100	100	21.4286	23	50			1
40.4	SCC-0.33	drying	550	0.33	3.04	0.53	（OPC）CEM I 52.5N	PO52.5R	nature sand			Limestone gravel	10					0			0				High-efficiency superplasticizer compliant with BS EN 934-2:2004		0.01	300	100	100	21.4286	23	50			1
40.4	SCC-0.33	drying	550	0.33	3.04	0.53	（OPC）CEM I 52.5N	PO52.5R	nature sand			Limestone gravel	10					0			0				High-efficiency superplasticizer compliant with BS EN 934-2:2004		0.01	300	100	100	21.4286	23	50			1
40.4	SCC-0.33	drying	550	0.33	3.04	0.53	（OPC）CEM I 52.5N	PO52.5R	nature sand			Limestone gravel	10					0			0				High-efficiency superplasticizer compliant with BS EN 934-2:2004		0.01	300	100	100	21.4286	23	50			1
41.1	Control	drying	470	0.35	3.72	0.43	CEM I 42.5R	PO42.5R	river sand			river gravel	22					0			0				Poly Carboxylate Ether Superplasticizer			280	70	70	15.5556	23	50			1
41.1	Control	drying	470	0.35	3.72	0.43	CEM I 42.5R	PO42.5R	river sand			river gravel	22					0			0				Poly Carboxylate Ether Superplasticizer			280	70	70	15.5556	23	50			1
41.1	Control	drying	470	0.35	3.72	0.43	CEM I 42.5R	PO42.5R	river sand			river gravel	22					0			0				Poly Carboxylate Ether Superplasticizer			280	70	70	15.5556	23	50			1
41.1	Control	drying	470	0.35	3.72	0.43	CEM I 42.5R	PO42.5R	river sand			river gravel	22					0			0				Poly Carboxylate Ether Superplasticizer			280	70	70	15.5556	23	50			1
41.1	Control	drying	470	0.35	3.72	0.43	CEM I 42.5R	PO42.5R	river sand			river gravel	22					0			0				Poly Carboxylate Ether Superplasticizer			280	70	70	15.5556	23	50			1
41.1	Control	drying	470	0.35	3.72	0.43	CEM I 42.5R	PO42.5R	river sand			river gravel	22					0			0				Poly Carboxylate Ether Superplasticizer			280	70	70	15.5556	23	50			1
41.1	Control	drying	470	0.35	3.72	0.43	CEM I 42.5R	PO42.5R	river sand			river gravel	22					0			0				Poly Carboxylate Ether Superplasticizer			280	70	70	15.5556	23	50			1
41.1	Control	drying	470	0.35	3.72	0.43	CEM I 42.5R	PO42.5R	river sand			river gravel	22					0			0				Poly Carboxylate Ether Superplasticizer			280	70	70	15.5556	23	50			1
41.1	Control	drying	470	0.35	3.72	0.43	CEM I 42.5R	PO42.5R	river sand			river gravel	22					0			0				Poly Carboxylate Ether Superplasticizer			280	70	70	15.5556	23	50			1
41.1	Control	drying	470	0.35	3.72	0.43	CEM I 42.5R	PO42.5R	river sand			river gravel	22					0			0				Poly Carboxylate Ether Superplasticizer			280	70	70	15.5556	23	50			1
41.1	Control	drying	470	0.35	3.72	0.43	CEM I 42.5R	PO42.5R	river sand			river gravel	22					0			0				Poly Carboxylate Ether Superplasticizer			280	70	70	15.5556	23	50			1
41.1	Control	drying	470	0.35	3.72	0.43	CEM I 42.5R	PO42.5R	river sand			river gravel	22					0			0				Poly Carboxylate Ether Superplasticizer			280	70	70	15.5556	23	50			1
41.1	Control	drying	470	0.35	3.72	0.43	CEM I 42.5R	PO42.5R	river sand			river gravel	22					0			0				Poly Carboxylate Ether Superplasticizer			280	70	70	15.5556	23	50			1
41.1	Control	drying	470	0.35	3.72	0.43	CEM I 42.5R	PO42.5R	river sand			river gravel	22					0			0				Poly Carboxylate Ether Superplasticizer			280	70	70	15.5556	23	50			1
41.1	Control	drying	470	0.35	3.72	0.43	CEM I 42.5R	PO42.5R	river sand			river gravel	22					0			0				Poly Carboxylate Ether Superplasticizer			280	70	70	15.5556	23	50			1
41.1	Control	drying	470	0.35	3.72	0.43	CEM I 42.5R	PO42.5R	river sand			river gravel	22					0			0				Poly Carboxylate Ether Superplasticizer			280	70	70	15.5556	23	50			1
41.1	Control	drying	470	0.35	3.72	0.43	CEM I 42.5R	PO42.5R	river sand			river gravel	22					0			0				Poly Carboxylate Ether Superplasticizer			280	70	70	15.5556	23	50			1
41.1	Control	drying	470	0.35	3.72	0.43	CEM I 42.5R	PO42.5R	river sand			river gravel	22					0			0				Poly Carboxylate Ether Superplasticizer			280	70	70	15.5556	23	50			1
41.1	Control	drying	470	0.35	3.72	0.43	CEM I 42.5R	PO42.5R	river sand			river gravel	22					0			0				Poly Carboxylate Ether Superplasticizer			280	70	70	15.5556	23	50			1
41.1	Control	drying	470	0.35	3.72	0.43	CEM I 42.5R	PO42.5R	river sand			river gravel	22					0			0				Poly Carboxylate Ether Superplasticizer			280	70	70	15.5556	23	50			1
41.1	Control	drying	470	0.35	3.72	0.43	CEM I 42.5R	PO42.5R	river sand			river gravel	22					0			0				Poly Carboxylate Ether Superplasticizer			280	70	70	15.5556	23	50			1
41.1	Control	drying	470	0.35	3.72	0.43	CEM I 42.5R	PO42.5R	river sand			river gravel	22					0			0				Poly Carboxylate Ether Superplasticizer			280	70	70	15.5556	23	50			1
41.1	Control	drying	470	0.35	3.72	0.43	CEM I 42.5R	PO42.5R	river sand			river gravel	22					0			0				Poly Carboxylate Ether Superplasticizer			280	70	70	15.5556	23	50			1
41.1	Control	drying	470	0.35	3.72	0.43	CEM I 42.5R	PO42.5R	river sand			river gravel	22					0			0				Poly Carboxylate Ether Superplasticizer			280	70	70	15.5556	23	50			1
41.2	SF5	drying	446.5	0.35	3.48	0.43	CEM I 42.5R	PO42.5R	river sand			river gravel	22					0	23.5		0.05				Poly Carboxylate Ether Superplasticizer			280	70	70	15.5556	23	50			1
41.2	SF5	drying	446.5	0.35	3.48	0.43	CEM I 42.5R	PO42.5R	river sand			river gravel	22					0	23.5		0.05				Poly Carboxylate Ether Superplasticizer			280	70	70	15.5556	23	50			1
41.2	SF5	drying	446.5	0.35	3.48	0.43	CEM I 42.5R	PO42.5R	river sand			river gravel	22					0	23.5		0.05				Poly Carboxylate Ether Superplasticizer			280	70	70	15.5556	23	50			1
41.2	SF5	drying	446.5	0.35	3.48	0.43	CEM I 42.5R	PO42.5R	river sand			river gravel	22					0	23.5		0.05				Poly Carboxylate Ether Superplasticizer			280	70	70	15.5556	23	50			1
41.2	SF5	drying	446.5	0.35	3.48	0.43	CEM I 42.5R	PO42.5R	river sand			river gravel	22					0	23.5		0.05				Poly Carboxylate Ether Superplasticizer			280	70	70	15.5556	23	50			1
41.2	SF5	drying	446.5	0.35	3.48	0.43	CEM I 42.5R	PO42.5R	river sand			river gravel	22					0	23.5		0.05				Poly Carboxylate Ether Superplasticizer			280	70	70	15.5556	23	50			1
41.2	SF5	drying	446.5	0.35	3.48	0.43	CEM I 42.5R	PO42.5R	river sand			river gravel	22					0	23.5		0.05				Poly Carboxylate Ether Superplasticizer			280	70	70	15.5556	23	50			1
41.2	SF5	drying	446.5	0.35	3.48	0.43	CEM I 42.5R	PO42.5R	river sand			river gravel	22					0	23.5		0.05				Poly Carboxylate Ether Superplasticizer			280	70	70	15.5556	23	50			1
41.2	SF5	drying	446.5	0.35	3.48	0.43	CEM I 42.5R	PO42.5R	river sand			river gravel	22					0	23.5		0.05				Poly Carboxylate Ether Superplasticizer			280	70	70	15.5556	23	50			1
41.2	SF5	drying	446.5	0.35	3.48	0.43	CEM I 42.5R	PO42.5R	river sand			river gravel	22					0	23.5		0.05				Poly Carboxylate Ether Superplasticizer			280	70	70	15.5556	23	50			1
41.2	SF5	drying	446.5	0.35	3.48	0.43	CEM I 42.5R	PO42.5R	river sand			river gravel	22					0	23.5		0.05				Poly Carboxylate Ether Superplasticizer			280	70	70	15.5556	23	50			1
41.2	SF5	drying	446.5	0.35	3.48	0.43	CEM I 42.5R	PO42.5R	river sand			river gravel	22					0	23.5		0.05				Poly Carboxylate Ether Superplasticizer			280	70	70	15.5556	23	50			1
41.2	SF5	drying	446.5	0.35	3.48	0.43	CEM I 42.5R	PO42.5R	river sand			river gravel	22					0	23.5		0.05				Poly Carboxylate Ether Superplasticizer			280	70	70	15.5556	23	50			1
41.2	SF5	drying	446.5	0.35	3.48	0.43	CEM I 42.5R	PO42.5R	river sand			river gravel	22					0	23.5		0.05				Poly Carboxylate Ether Superplasticizer			280	70	70	15.5556	23	50			1
41.2	SF5	drying	446.5	0.35	3.48	0.43	CEM I 42.5R	PO42.5R	river sand			river gravel	22					0	23.5		0.05				Poly Carboxylate Ether Superplasticizer			280	70	70	15.5556	23	50			1
41.2	SF5	drying	446.5	0.35	3.48	0.43	CEM I 42.5R	PO42.5R	river sand			river gravel	22					0	23.5		0.05				Poly Carboxylate Ether Superplasticizer			280	70	70	15.5556	23	50			1
41.2	SF5	drying	446.5	0.35	3.48	0.43	CEM I 42.5R	PO42.5R	river sand			river gravel	22					0	23.5		0.05				Poly Carboxylate Ether Superplasticizer			280	70	70	15.5556	23	50			1
41.2	SF5	drying	446.5	0.35	3.48	0.43	CEM I 42.5R	PO42.5R	river sand			river gravel	22					0	23.5		0.05				Poly Carboxylate Ether Superplasticizer			280	70	70	15.5556	23	50			1
41.2	SF5	drying	446.5	0.35	3.48	0.43	CEM I 42.5R	PO42.5R	river sand			river gravel	22					0	23.5		0.05				Poly Carboxylate Ether Superplasticizer			280	70	70	15.5556	23	50			1
41.2	SF5	drying	446.5	0.35	3.48	0.43	CEM I 42.5R	PO42.5R	river sand			river gravel	22					0	23.5		0.05				Poly Carboxylate Ether Superplasticizer			280	70	70	15.5556	23	50			1
41.2	SF5	drying	446.5	0.35	3.48	0.43	CEM I 42.5R	PO42.5R	river sand			river gravel	22					0	23.5		0.05				Poly Carboxylate Ether Superplasticizer			280	70	70	15.5556	23	50			1
41.2	SF5	drying	446.5	0.35	3.48	0.43	CEM I 42.5R	PO42.5R	river sand			river gravel	22					0	23.5		0.05				Poly Carboxylate Ether Superplasticizer			280	70	70	15.5556	23	50			1
41.3	SF15	drying	399.5	0.35	3.68	0.43	CEM I 42.5R	PO42.5R	river sand			river gravel	22					0	70.5		0.15				Poly Carboxylate Ether Superplasticizer			280	70	70	15.5556	23	50			1
41.3	SF15	drying	399.5	0.35	3.68	0.43	CEM I 42.5R	PO42.5R	river sand			river gravel	22					0	70.5		0.15				Poly Carboxylate Ether Superplasticizer			280	70	70	15.5556	23	50			1
41.3	SF15	drying	399.5	0.35	3.68	0.43	CEM I 42.5R	PO42.5R	river sand			river gravel	22					0	70.5		0.15				Poly Carboxylate Ether Superplasticizer			280	70	70	15.5556	23	50			1
41.3	SF15	drying	399.5	0.35	3.68	0.43	CEM I 42.5R	PO42.5R	river sand			river gravel	22					0	70.5		0.15				Poly Carboxylate Ether Superplasticizer			280	70	70	15.5556	23	50			1
41.3	SF15	drying	399.5	0.35	3.68	0.43	CEM I 42.5R	PO42.5R	river sand			river gravel	22					0	70.5		0.15				Poly Carboxylate Ether Superplasticizer			280	70	70	15.5556	23	50			1
41.3	SF15	drying	399.5	0.35	3.68	0.43	CEM I 42.5R	PO42.5R	river sand			river gravel	22					0	70.5		0.15				Poly Carboxylate Ether Superplasticizer			280	70	70	15.5556	23	50			1
41.3	SF15	drying	399.5	0.35	3.68	0.43	CEM I 42.5R	PO42.5R	river sand			river gravel	22					0	70.5		0.15				Poly Carboxylate Ether Superplasticizer			280	70	70	15.5556	23	50			1
41.3	SF15	drying	399.5	0.35	3.68	0.43	CEM I 42.5R	PO42.5R	river sand			river gravel	22					0	70.5		0.15				Poly Carboxylate Ether Superplasticizer			280	70	70	15.5556	23	50			1
41.3	SF15	drying	399.5	0.35	3.68	0.43	CEM I 42.5R	PO42.5R	river sand			river gravel	22					0	70.5		0.15				Poly Carboxylate Ether Superplasticizer			280	70	70	15.5556	23	50			1
41.3	SF15	drying	399.5	0.35	3.68	0.43	CEM I 42.5R	PO42.5R	river sand			river gravel	22					0	70.5		0.15				Poly Carboxylate Ether Superplasticizer			280	70	70	15.5556	23	50			1
41.3	SF15	drying	399.5	0.35	3.68	0.43	CEM I 42.5R	PO42.5R	river sand			river gravel	22					0	70.5		0.15				Poly Carboxylate Ether Superplasticizer			280	70	70	15.5556	23	50			1
41.3	SF15	drying	399.5	0.35	3.68	0.43	CEM I 42.5R	PO42.5R	river sand			river gravel	22					0	70.5		0.15				Poly Carboxylate Ether Superplasticizer			280	70	70	15.5556	23	50			1
41.3	SF15	drying	399.5	0.35	3.68	0.43	CEM I 42.5R	PO42.5R	river sand			river gravel	22					0	70.5		0.15				Poly Carboxylate Ether Superplasticizer			280	70	70	15.5556	23	50			1
41.3	SF15	drying	399.5	0.35	3.68	0.43	CEM I 42.5R	PO42.5R	river sand			river gravel	22					0	70.5		0.15				Poly Carboxylate Ether Superplasticizer			280	70	70	15.5556	23	50			1
41.3	SF15	drying	399.5	0.35	3.68	0.43	CEM I 42.5R	PO42.5R	river sand			river gravel	22					0	70.5		0.15				Poly Carboxylate Ether Superplasticizer			280	70	70	15.5556	23	50			1
41.3	SF15	drying	399.5	0.35	3.68	0.43	CEM I 42.5R	PO42.5R	river sand			river gravel	22					0	70.5		0.15				Poly Carboxylate Ether Superplasticizer			280	70	70	15.5556	23	50			1
41.3	SF15	drying	399.5	0.35	3.68	0.43	CEM I 42.5R	PO42.5R	river sand			river gravel	22					0	70.5		0.15				Poly Carboxylate Ether Superplasticizer			280	70	70	15.5556	23	50			1
41.3	SF15	drying	399.5	0.35	3.68	0.43	CEM I 42.5R	PO42.5R	river sand			river gravel	22					0	70.5		0.15				Poly Carboxylate Ether Superplasticizer			280	70	70	15.5556	23	50			1
41.3	SF15	drying	399.5	0.35	3.68	0.43	CEM I 42.5R	PO42.5R	river sand			river gravel	22					0	70.5		0.15				Poly Carboxylate Ether Superplasticizer			280	70	70	15.5556	23	50			1
41.3	SF15	drying	399.5	0.35	3.68	0.43	CEM I 42.5R	PO42.5R	river sand			river gravel	22					0	70.5		0.15				Poly Carboxylate Ether Superplasticizer			280	70	70	15.5556	23	50			1
41.3	SF15	drying	399.5	0.35	3.68	0.43	CEM I 42.5R	PO42.5R	river sand			river gravel	22					0	70.5		0.15				Poly Carboxylate Ether Superplasticizer			280	70	70	15.5556	23	50			1
41.3	SF15	drying	399.5	0.35	3.68	0.43	CEM I 42.5R	PO42.5R	river sand			river gravel	22					0	70.5		0.15				Poly Carboxylate Ether Superplasticizer			280	70	70	15.5556	23	50			1
42.1	SF0FA0	drying	400	0.45	4.45	0.54	CEM I 42.5R	PO42.5R								0	Fgrade	0		21080	0				Sulfonated naphthalene formaldehyde superplasticizer		4.4	280	70	70	15.5556	23	50			1
42.1	SF0FA0	drying	400	0.45	4.45	0.54	CEM I 42.5R	PO42.5R								0	Fgrade	0		21080	0				Sulfonated naphthalene formaldehyde superplasticizer		4.4	280	70	70	15.5556	23	50			1
42.1	SF0FA0	drying	400	0.45	4.45	0.54	CEM I 42.5R	PO42.5R								0	Fgrade	0		21080	0				Sulfonated naphthalene formaldehyde superplasticizer		4.4	280	70	70	15.5556	23	50			1
42.1	SF0FA0	drying	400	0.45	4.45	0.54	CEM I 42.5R	PO42.5R								0	Fgrade	0		21080	0				Sulfonated naphthalene formaldehyde superplasticizer		4.4	280	70	70	15.5556	23	50			1
42.1	SF0FA0	drying	400	0.45	4.45	0.54	CEM I 42.5R	PO42.5R								0	Fgrade	0		21080	0				Sulfonated naphthalene formaldehyde superplasticizer		4.4	280	70	70	15.5556	23	50			1
42.1	SF0FA0	drying	400	0.45	4.45	0.54	CEM I 42.5R	PO42.5R								0	Fgrade	0		21080	0				Sulfonated naphthalene formaldehyde superplasticizer		4.4	280	70	70	15.5556	23	50			1
42.1	SF0FA0	drying	400	0.45	4.45	0.54	CEM I 42.5R	PO42.5R								0	Fgrade	0		21080	0				Sulfonated naphthalene formaldehyde superplasticizer		4.4	280	70	70	15.5556	23	50			1
42.1	SF0FA0	drying	400	0.45	4.45	0.54	CEM I 42.5R	PO42.5R								0	Fgrade	0		21080	0				Sulfonated naphthalene formaldehyde superplasticizer		4.4	280	70	70	15.5556	23	50			1
42.1	SF0FA0	drying	400	0.45	4.45	0.54	CEM I 42.5R	PO42.5R								0	Fgrade	0		21080	0				Sulfonated naphthalene formaldehyde superplasticizer		4.4	280	70	70	15.5556	23	50			1
42.1	SF0FA0	drying	400	0.45	4.45	0.54	CEM I 42.5R	PO42.5R								0	Fgrade	0		21080	0				Sulfonated naphthalene formaldehyde superplasticizer		4.4	280	70	70	15.5556	23	50			1
42.1	SF0FA0	drying	400	0.45	4.45	0.54	CEM I 42.5R	PO42.5R								0	Fgrade	0		21080	0				Sulfonated naphthalene formaldehyde superplasticizer		4.4	280	70	70	15.5556	23	50			1
42.1	SF0FA0	drying	400	0.45	4.45	0.54	CEM I 42.5R	PO42.5R								0	Fgrade	0		21080	0				Sulfonated naphthalene formaldehyde superplasticizer		4.4	280	70	70	15.5556	23	50			1
42.1	SF0FA0	drying	400	0.45	4.45	0.54	CEM I 42.5R	PO42.5R								0	Fgrade	0		21080	0				Sulfonated naphthalene formaldehyde superplasticizer		4.4	280	70	70	15.5556	23	50			1
42.1	SF0FA0	drying	400	0.45	4.45	0.54	CEM I 42.5R	PO42.5R								0	Fgrade	0		21080	0				Sulfonated naphthalene formaldehyde superplasticizer		4.4	280	70	70	15.5556	23	50			1
42.1	SF0FA0	drying	400	0.45	4.45	0.54	CEM I 42.5R	PO42.5R								0	Fgrade	0		21080	0				Sulfonated naphthalene formaldehyde superplasticizer		4.4	280	70	70	15.5556	23	50			1
42.1	SF0FA0	drying	400	0.45	4.45	0.54	CEM I 42.5R	PO42.5R								0	Fgrade	0		21080	0				Sulfonated naphthalene formaldehyde superplasticizer		4.4	280	70	70	15.5556	23	50			1
42.1	SF0FA0	drying	400	0.45	4.45	0.54	CEM I 42.5R	PO42.5R								0	Fgrade	0		21080	0				Sulfonated naphthalene formaldehyde superplasticizer		4.4	280	70	70	15.5556	23	50			1
42.1	SF0FA0	drying	400	0.45	4.45	0.54	CEM I 42.5R	PO42.5R								0	Fgrade	0		21080	0				Sulfonated naphthalene formaldehyde superplasticizer		4.4	280	70	70	15.5556	23	50			1
42.1	SF0FA0	drying	400	0.45	4.45	0.54	CEM I 42.5R	PO42.5R								0	Fgrade	0		21080	0				Sulfonated naphthalene formaldehyde superplasticizer		4.4	280	70	70	15.5556	23	50			1
42.1	SF0FA0	drying	400	0.45	4.45	0.54	CEM I 42.5R	PO42.5R								0	Fgrade	0		21080	0				Sulfonated naphthalene formaldehyde superplasticizer		4.4	280	70	70	15.5556	23	50			1
42.1	SF0FA0	drying	400	0.45	4.45	0.54	CEM I 42.5R	PO42.5R								0	Fgrade	0		21080	0				Sulfonated naphthalene formaldehyde superplasticizer		4.4	280	70	70	15.5556	23	50			1
42.1	SF0FA0	drying	400	0.45	4.45	0.54	CEM I 42.5R	PO42.5R								0	Fgrade	0		21080	0				Sulfonated naphthalene formaldehyde superplasticizer		4.4	280	70	70	15.5556	23	50			1
42.1	SF0FA0	drying	400	0.45	4.45	0.54	CEM I 42.5R	PO42.5R								0	Fgrade	0		21080	0				Sulfonated naphthalene formaldehyde superplasticizer		4.4	280	70	70	15.5556	23	50			1
42.2	SF0FA10	drying	360	0.45	4.42	0.54	CEM I 42.5R	PO42.5R								40	Fgrade	0.1			0				Sulfonated naphthalene formaldehyde superplasticizer		3.2	280	70	70	15.5556	23	50			1
42.2	SF0FA10	drying	360	0.45	4.42	0.54	CEM I 42.5R	PO42.5R								40	Fgrade	0.1			0				Sulfonated naphthalene formaldehyde superplasticizer		3.2	280	70	70	15.5556	23	50			1
42.2	SF0FA10	drying	360	0.45	4.42	0.54	CEM I 42.5R	PO42.5R								40	Fgrade	0.1			0				Sulfonated naphthalene formaldehyde superplasticizer		3.2	280	70	70	15.5556	23	50			1
42.2	SF0FA10	drying	360	0.45	4.42	0.54	CEM I 42.5R	PO42.5R								40	Fgrade	0.1			0				Sulfonated naphthalene formaldehyde superplasticizer		3.2	280	70	70	15.5556	23	50			1
42.2	SF0FA10	drying	360	0.45	4.42	0.54	CEM I 42.5R	PO42.5R								40	Fgrade	0.1			0				Sulfonated naphthalene formaldehyde superplasticizer		3.2	280	70	70	15.5556	23	50			1
42.2	SF0FA10	drying	360	0.45	4.42	0.54	CEM I 42.5R	PO42.5R								40	Fgrade	0.1			0				Sulfonated naphthalene formaldehyde superplasticizer		3.2	280	70	70	15.5556	23	50			1
42.2	SF0FA10	drying	360	0.45	4.42	0.54	CEM I 42.5R	PO42.5R								40	Fgrade	0.1			0				Sulfonated naphthalene formaldehyde superplasticizer		3.2	280	70	70	15.5556	23	50			1
42.2	SF0FA10	drying	360	0.45	4.42	0.54	CEM I 42.5R	PO42.5R								40	Fgrade	0.1			0				Sulfonated naphthalene formaldehyde superplasticizer		3.2	280	70	70	15.5556	23	50			1
42.2	SF0FA10	drying	360	0.45	4.42	0.54	CEM I 42.5R	PO42.5R								40	Fgrade	0.1			0				Sulfonated naphthalene formaldehyde superplasticizer		3.2	280	70	70	15.5556	23	50			1
42.2	SF0FA10	drying	360	0.45	4.42	0.54	CEM I 42.5R	PO42.5R								40	Fgrade	0.1			0				Sulfonated naphthalene formaldehyde superplasticizer		3.2	280	70	70	15.5556	23	50			1
42.2	SF0FA10	drying	360	0.45	4.42	0.54	CEM I 42.5R	PO42.5R								40	Fgrade	0.1			0				Sulfonated naphthalene formaldehyde superplasticizer		3.2	280	70	70	15.5556	23	50			1
42.2	SF0FA10	drying	360	0.45	4.42	0.54	CEM I 42.5R	PO42.5R								40	Fgrade	0.1			0				Sulfonated naphthalene formaldehyde superplasticizer		3.2	280	70	70	15.5556	23	50			1
42.2	SF0FA10	drying	360	0.45	4.42	0.54	CEM I 42.5R	PO42.5R								40	Fgrade	0.1			0				Sulfonated naphthalene formaldehyde superplasticizer		3.2	280	70	70	15.5556	23	50			1
42.2	SF0FA10	drying	360	0.45	4.42	0.54	CEM I 42.5R	PO42.5R								40	Fgrade	0.1			0				Sulfonated naphthalene formaldehyde superplasticizer		3.2	280	70	70	15.5556	23	50			1
42.2	SF0FA10	drying	360	0.45	4.42	0.54	CEM I 42.5R	PO42.5R								40	Fgrade	0.1			0				Sulfonated naphthalene formaldehyde superplasticizer		3.2	280	70	70	15.5556	23	50			1
42.2	SF0FA10	drying	360	0.45	4.42	0.54	CEM I 42.5R	PO42.5R								40	Fgrade	0.1			0				Sulfonated naphthalene formaldehyde superplasticizer		3.2	280	70	70	15.5556	23	50			1
42.2	SF0FA10	drying	360	0.45	4.42	0.54	CEM I 42.5R	PO42.5R								40	Fgrade	0.1			0				Sulfonated naphthalene formaldehyde superplasticizer		3.2	280	70	70	15.5556	23	50			1
42.2	SF0FA10	drying	360	0.45	4.42	0.54	CEM I 42.5R	PO42.5R								40	Fgrade	0.1			0				Sulfonated naphthalene formaldehyde superplasticizer		3.2	280	70	70	15.5556	23	50			1
42.2	SF0FA10	drying	360	0.45	4.42	0.54	CEM I 42.5R	PO42.5R								40	Fgrade	0.1			0				Sulfonated naphthalene formaldehyde superplasticizer		3.2	280	70	70	15.5556	23	50			1
42.2	SF0FA10	drying	360	0.45	4.42	0.54	CEM I 42.5R	PO42.5R								40	Fgrade	0.1			0				Sulfonated naphthalene formaldehyde superplasticizer		3.2	280	70	70	15.5556	23	50			1
42.2	SF0FA10	drying	360	0.45	4.42	0.54	CEM I 42.5R	PO42.5R								40	Fgrade	0.1			0				Sulfonated naphthalene formaldehyde superplasticizer		3.2	280	70	70	15.5556	23	50			1
42.2	SF0FA10	drying	360	0.45	4.42	0.54	CEM I 42.5R	PO42.5R								40	Fgrade	0.1			0				Sulfonated naphthalene formaldehyde superplasticizer		3.2	280	70	70	15.5556	23	50			1
42.2	SF0FA10	drying	360	0.45	4.42	0.54	CEM I 42.5R	PO42.5R								40	Fgrade	0.1			0				Sulfonated naphthalene formaldehyde superplasticizer		3.2	280	70	70	15.5556	23	50			1
42.3	SF15FA0	drying	340	0.45	4.4	0.54	CEM I 42.5R	PO42.5R								0	Fgrade	0	60		0.15				Sulfonated naphthalene formaldehyde superplasticizer		8	280	70	70	15.5556	23	50			1
42.3	SF15FA0	drying	340	0.45	4.4	0.54	CEM I 42.5R	PO42.5R								0	Fgrade	0	60		0.15				Sulfonated naphthalene formaldehyde superplasticizer		8	280	70	70	15.5556	23	50			1
42.3	SF15FA0	drying	340	0.45	4.4	0.54	CEM I 42.5R	PO42.5R								0	Fgrade	0	60		0.15				Sulfonated naphthalene formaldehyde superplasticizer		8	280	70	70	15.5556	23	50			1
42.3	SF15FA0	drying	340	0.45	4.4	0.54	CEM I 42.5R	PO42.5R								0	Fgrade	0	60		0.15				Sulfonated naphthalene formaldehyde superplasticizer		8	280	70	70	15.5556	23	50			1
42.3	SF15FA0	drying	340	0.45	4.4	0.54	CEM I 42.5R	PO42.5R								0	Fgrade	0	60		0.15				Sulfonated naphthalene formaldehyde superplasticizer		8	280	70	70	15.5556	23	50			1
42.3	SF15FA0	drying	340	0.45	4.4	0.54	CEM I 42.5R	PO42.5R								0	Fgrade	0	60		0.15				Sulfonated naphthalene formaldehyde superplasticizer		8	280	70	70	15.5556	23	50			1
42.3	SF15FA0	drying	340	0.45	4.4	0.54	CEM I 42.5R	PO42.5R								0	Fgrade	0	60		0.15				Sulfonated naphthalene formaldehyde superplasticizer		8	280	70	70	15.5556	23	50			1
42.3	SF15FA0	drying	340	0.45	4.4	0.54	CEM I 42.5R	PO42.5R								0	Fgrade	0	60		0.15				Sulfonated naphthalene formaldehyde superplasticizer		8	280	70	70	15.5556	23	50			1
42.3	SF15FA0	drying	340	0.45	4.4	0.54	CEM I 42.5R	PO42.5R								0	Fgrade	0	60		0.15				Sulfonated naphthalene formaldehyde superplasticizer		8	280	70	70	15.5556	23	50			1
42.3	SF15FA0	drying	340	0.45	4.4	0.54	CEM I 42.5R	PO42.5R								0	Fgrade	0	60		0.15				Sulfonated naphthalene formaldehyde superplasticizer		8	280	70	70	15.5556	23	50			1
42.3	SF15FA0	drying	340	0.45	4.4	0.54	CEM I 42.5R	PO42.5R								0	Fgrade	0	60		0.15				Sulfonated naphthalene formaldehyde superplasticizer		8	280	70	70	15.5556	23	50			1
42.3	SF15FA0	drying	340	0.45	4.4	0.54	CEM I 42.5R	PO42.5R								0	Fgrade	0	60		0.15				Sulfonated naphthalene formaldehyde superplasticizer		8	280	70	70	15.5556	23	50			1
42.3	SF15FA0	drying	340	0.45	4.4	0.54	CEM I 42.5R	PO42.5R								0	Fgrade	0	60		0.15				Sulfonated naphthalene formaldehyde superplasticizer		8	280	70	70	15.5556	23	50			1
42.3	SF15FA0	drying	340	0.45	4.4	0.54	CEM I 42.5R	PO42.5R								0	Fgrade	0	60		0.15				Sulfonated naphthalene formaldehyde superplasticizer		8	280	70	70	15.5556	23	50			1
42.3	SF15FA0	drying	340	0.45	4.4	0.54	CEM I 42.5R	PO42.5R								0	Fgrade	0	60		0.15				Sulfonated naphthalene formaldehyde superplasticizer		8	280	70	70	15.5556	23	50			1
42.3	SF15FA0	drying	340	0.45	4.4	0.54	CEM I 42.5R	PO42.5R								0	Fgrade	0	60		0.15				Sulfonated naphthalene formaldehyde superplasticizer		8	280	70	70	15.5556	23	50			1
42.3	SF15FA0	drying	340	0.45	4.4	0.54	CEM I 42.5R	PO42.5R								0	Fgrade	0	60		0.15				Sulfonated naphthalene formaldehyde superplasticizer		8	280	70	70	15.5556	23	50			1
42.3	SF15FA0	drying	340	0.45	4.4	0.54	CEM I 42.5R	PO42.5R								0	Fgrade	0	60		0.15				Sulfonated naphthalene formaldehyde superplasticizer		8	280	70	70	15.5556	23	50			1
42.3	SF15FA0	drying	340	0.45	4.4	0.54	CEM I 42.5R	PO42.5R								0	Fgrade	0	60		0.15				Sulfonated naphthalene formaldehyde superplasticizer		8	280	70	70	15.5556	23	50			1
42.3	SF15FA0	drying	340	0.45	4.4	0.54	CEM I 42.5R	PO42.5R								0	Fgrade	0	60		0.15				Sulfonated naphthalene formaldehyde superplasticizer		8	280	70	70	15.5556	23	50			1
42.3	SF15FA0	drying	340	0.45	4.4	0.54	CEM I 42.5R	PO42.5R								0	Fgrade	0	60		0.15				Sulfonated naphthalene formaldehyde superplasticizer		8	280	70	70	15.5556	23	50			1
42.3	SF15FA0	drying	340	0.45	4.4	0.54	CEM I 42.5R	PO42.5R								0	Fgrade	0	60		0.15				Sulfonated naphthalene formaldehyde superplasticizer		8	280	70	70	15.5556	23	50			1
42.3	SF15FA0	drying	340	0.45	4.4	0.54	CEM I 42.5R	PO42.5R								0	Fgrade	0	60		0.15				Sulfonated naphthalene formaldehyde superplasticizer		8	280	70	70	15.5556	23	50			1
42.4	SF15FA10	drying	300	0.45	4.36	0.54	CEM I 42.5R	PO42.5R								40	Fgrade	0.1	60		0.15				Sulfonated naphthalene formaldehyde superplasticizer		6.4	280	70	70	15.5556	23	50			1
42.4	SF15FA10	drying	300	0.45	4.36	0.54	CEM I 42.5R	PO42.5R								40	Fgrade	0.1	60		0.15				Sulfonated naphthalene formaldehyde superplasticizer		6.4	280	70	70	15.5556	23	50			1
42.4	SF15FA10	drying	300	0.45	4.36	0.54	CEM I 42.5R	PO42.5R								40	Fgrade	0.1	60		0.15				Sulfonated naphthalene formaldehyde superplasticizer		6.4	280	70	70	15.5556	23	50			1
42.4	SF15FA10	drying	300	0.45	4.36	0.54	CEM I 42.5R	PO42.5R								40	Fgrade	0.1	60		0.15				Sulfonated naphthalene formaldehyde superplasticizer		6.4	280	70	70	15.5556	23	50			1
42.4	SF15FA10	drying	300	0.45	4.36	0.54	CEM I 42.5R	PO42.5R								40	Fgrade	0.1	60		0.15				Sulfonated naphthalene formaldehyde superplasticizer		6.4	280	70	70	15.5556	23	50			1
42.4	SF15FA10	drying	300	0.45	4.36	0.54	CEM I 42.5R	PO42.5R								40	Fgrade	0.1	60		0.15				Sulfonated naphthalene formaldehyde superplasticizer		6.4	280	70	70	15.5556	23	50			1
42.4	SF15FA10	drying	300	0.45	4.36	0.54	CEM I 42.5R	PO42.5R								40	Fgrade	0.1	60		0.15				Sulfonated naphthalene formaldehyde superplasticizer		6.4	280	70	70	15.5556	23	50			1
42.4	SF15FA10	drying	300	0.45	4.36	0.54	CEM I 42.5R	PO42.5R								40	Fgrade	0.1	60		0.15				Sulfonated naphthalene formaldehyde superplasticizer		6.4	280	70	70	15.5556	23	50			1
42.4	SF15FA10	drying	300	0.45	4.36	0.54	CEM I 42.5R	PO42.5R								40	Fgrade	0.1	60		0.15				Sulfonated naphthalene formaldehyde superplasticizer		6.4	280	70	70	15.5556	23	50			1
42.4	SF15FA10	drying	300	0.45	4.36	0.54	CEM I 42.5R	PO42.5R								40	Fgrade	0.1	60		0.15				Sulfonated naphthalene formaldehyde superplasticizer		6.4	280	70	70	15.5556	23	50			1
42.4	SF15FA10	drying	300	0.45	4.36	0.54	CEM I 42.5R	PO42.5R								40	Fgrade	0.1	60		0.15				Sulfonated naphthalene formaldehyde superplasticizer		6.4	280	70	70	15.5556	23	50			1
42.4	SF15FA10	drying	300	0.45	4.36	0.54	CEM I 42.5R	PO42.5R								40	Fgrade	0.1	60		0.15				Sulfonated naphthalene formaldehyde superplasticizer		6.4	280	70	70	15.5556	23	50			1
42.4	SF15FA10	drying	300	0.45	4.36	0.54	CEM I 42.5R	PO42.5R								40	Fgrade	0.1	60		0.15				Sulfonated naphthalene formaldehyde superplasticizer		6.4	280	70	70	15.5556	23	50			1
42.4	SF15FA10	drying	300	0.45	4.36	0.54	CEM I 42.5R	PO42.5R								40	Fgrade	0.1	60		0.15				Sulfonated naphthalene formaldehyde superplasticizer		6.4	280	70	70	15.5556	23	50			1
42.4	SF15FA10	drying	300	0.45	4.36	0.54	CEM I 42.5R	PO42.5R								40	Fgrade	0.1	60		0.15				Sulfonated naphthalene formaldehyde superplasticizer		6.4	280	70	70	15.5556	23	50			1
42.4	SF15FA10	drying	300	0.45	4.36	0.54	CEM I 42.5R	PO42.5R								40	Fgrade	0.1	60		0.15				Sulfonated naphthalene formaldehyde superplasticizer		6.4	280	70	70	15.5556	23	50			1
42.4	SF15FA10	drying	300	0.45	4.36	0.54	CEM I 42.5R	PO42.5R								40	Fgrade	0.1	60		0.15				Sulfonated naphthalene formaldehyde superplasticizer		6.4	280	70	70	15.5556	23	50			1
42.4	SF15FA10	drying	300	0.45	4.36	0.54	CEM I 42.5R	PO42.5R								40	Fgrade	0.1	60		0.15				Sulfonated naphthalene formaldehyde superplasticizer		6.4	280	70	70	15.5556	23	50			1
42.4	SF15FA10	drying	300	0.45	4.36	0.54	CEM I 42.5R	PO42.5R								40	Fgrade	0.1	60		0.15				Sulfonated naphthalene formaldehyde superplasticizer		6.4	280	70	70	15.5556	23	50			1
42.4	SF15FA10	drying	300	0.45	4.36	0.54	CEM I 42.5R	PO42.5R								40	Fgrade	0.1	60		0.15				Sulfonated naphthalene formaldehyde superplasticizer		6.4	280	70	70	15.5556	23	50			1
42.4	SF15FA10	drying	300	0.45	4.36	0.54	CEM I 42.5R	PO42.5R								40	Fgrade	0.1	60		0.15				Sulfonated naphthalene formaldehyde superplasticizer		6.4	280	70	70	15.5556	23	50			1
42.4	SF15FA10	drying	300	0.45	4.36	0.54	CEM I 42.5R	PO42.5R								40	Fgrade	0.1	60		0.15				Sulfonated naphthalene formaldehyde superplasticizer		6.4	280	70	70	15.5556	23	50			1
42.4	SF15FA10	drying	300	0.45	4.36	0.54	CEM I 42.5R	PO42.5R								40	Fgrade	0.1	60		0.15				Sulfonated naphthalene formaldehyde superplasticizer		6.4	280	70	70	15.5556	23	50			1
43.1	CGA0	drying	340	0.45	4.13	0.38	CEM 42.5 N	PO42.5R	river sand			Crushed limestone	4.75-19.5			60	Fgrade	0.15			0				AE high efficiency water reducing agent		3.4	400	100	100	22.2222	23	60			1	26.4	39.2	90	GB/T50082-2009/ASTM C157
43.1	CGA0	drying	340	0.45	4.13	0.38	CEM 42.5 N	PO42.5R	river sand			Crushed limestone	4.75-19.5			60	Fgrade	0.15			0				AE high efficiency water reducing agent		3.4	400	100	100	22.2222	23	60			1	26.4	39.2	90	GB/T50082-2009/ASTM C157
43.1	CGA0	drying	340	0.45	4.13	0.38	CEM 42.5 N	PO42.5R	river sand			Crushed limestone	4.75-19.5			60	Fgrade	0.15			0				AE high efficiency water reducing agent		3.4	400	100	100	22.2222	23	60			1	26.4	39.2	90	GB/T50082-2009/ASTM C157
43.1	CGA0	drying	340	0.45	4.13	0.38	CEM 42.5 N	PO42.5R	river sand			Crushed limestone	4.75-19.5			60	Fgrade	0.15			0				AE high efficiency water reducing agent		3.4	400	100	100	22.2222	23	60			1	26.4	39.2	90	GB/T50082-2009/ASTM C157
43.1	CGA0	drying	340	0.45	4.13	0.38	CEM 42.5 N	PO42.5R	river sand			Crushed limestone	4.75-19.5			60	Fgrade	0.15			0				AE high efficiency water reducing agent		3.4	400	100	100	22.2222	23	60			1	26.4	39.2	90	GB/T50082-2009/ASTM C157
43.1	CGA0	drying	340	0.45	4.13	0.38	CEM 42.5 N	PO42.5R	river sand			Crushed limestone	4.75-19.5			60	Fgrade	0.15			0				AE high efficiency water reducing agent		3.4	400	100	100	22.2222	23	60			1	26.4	39.2	90	GB/T50082-2009/ASTM C157
43.1	CGA0	drying	340	0.45	4.13	0.38	CEM 42.5 N	PO42.5R	river sand			Crushed limestone	4.75-19.5			60	Fgrade	0.15			0				AE high efficiency water reducing agent		3.4	400	100	100	22.2222	23	60			1	26.4	39.2	90	GB/T50082-2009/ASTM C157
43.1	CGA0	drying	340	0.45	4.13	0.38	CEM 42.5 N	PO42.5R	river sand			Crushed limestone	4.75-19.5			60	Fgrade	0.15			0				AE high efficiency water reducing agent		3.4	400	100	100	22.2222	23	60			1	26.4	39.2	90	GB/T50082-2009/ASTM C157
43.1	CGA0	drying	340	0.45	4.13	0.38	CEM 42.5 N	PO42.5R	river sand			Crushed limestone	4.75-19.5			60	Fgrade	0.15			0				AE high efficiency water reducing agent		3.4	400	100	100	22.2222	23	60			1	26.4	39.2	90	GB/T50082-2009/ASTM C157
43.1	CGA0	drying	340	0.45	4.13	0.38	CEM 42.5 N	PO42.5R	river sand			Crushed limestone	4.75-19.5			60	Fgrade	0.15			0				AE high efficiency water reducing agent		3.4	400	100	100	22.2222	23	60			1	26.4	39.2	90	GB/T50082-2009/ASTM C157
43.1	CGA0	drying	340	0.45	4.13	0.38	CEM 42.5 N	PO42.5R	river sand			Crushed limestone	4.75-19.5			60	Fgrade	0.15			0				AE high efficiency water reducing agent		3.4	400	100	100	22.2222	23	60			1	26.4	39.2	90	GB/T50082-2009/ASTM C157
43.1	CGA0	drying	340	0.45	4.13	0.38	CEM 42.5 N	PO42.5R	river sand			Crushed limestone	4.75-19.5			60	Fgrade	0.15			0				AE high efficiency water reducing agent		3.4	400	100	100	22.2222	23	60			1	26.4	39.2	90	GB/T50082-2009/ASTM C157
43.1	CGA0	drying	340	0.45	4.13	0.38	CEM 42.5 N	PO42.5R	river sand			Crushed limestone	4.75-19.5			60	Fgrade	0.15			0				AE high efficiency water reducing agent		3.4	400	100	100	22.2222	23	60			1	26.4	39.2	90	GB/T50082-2009/ASTM C157
43.1	CGA0	drying	340	0.45	4.13	0.38	CEM 42.5 N	PO42.5R	river sand			Crushed limestone	4.75-19.5			60	Fgrade	0.15			0				AE high efficiency water reducing agent		3.4	400	100	100	22.2222	23	60			1	26.4	39.2	90	GB/T50082-2009/ASTM C157
43.1	CGA0	drying	340	0.45	4.13	0.38	CEM 42.5 N	PO42.5R	river sand			Crushed limestone	4.75-19.5			60	Fgrade	0.15			0				AE high efficiency water reducing agent		3.4	400	100	100	22.2222	23	60			1	26.4	39.2	90	GB/T50082-2009/ASTM C157
44.1	C	drying	450	0.35	3.98	0.41	PO42.5	PO42.5	river sand			Crushed limestone	5-20					0			0						3.83	300	100	100	21.4286	20	60			7
44.1	C	drying	450	0.35	3.98	0.41	PO42.5	PO42.5	river sand			Crushed limestone	5-20					0			0						3.83	300	100	100	21.4286	20	60			7
44.1	C	drying	450	0.35	3.98	0.41	PO42.5	PO42.5	river sand			Crushed limestone	5-20					0			0						3.83	300	100	100	21.4286	20	60			7
44.1	C	drying	450	0.35	3.98	0.41	PO42.5	PO42.5	river sand			Crushed limestone	5-20					0			0						3.83	300	100	100	21.4286	20	60			7
44.1	C	drying	450	0.35	3.98	0.41	PO42.5	PO42.5	river sand			Crushed limestone	5-20					0			0						3.83	300	100	100	21.4286	20	60			7
44.1	C	drying	450	0.35	3.98	0.41	PO42.5	PO42.5	river sand			Crushed limestone	5-20					0			0						3.83	300	100	100	21.4286	20	60			7
44.1	C	drying	450	0.35	3.98	0.41	PO42.5	PO42.5	river sand			Crushed limestone	5-20					0			0						3.83	300	100	100	21.4286	20	60			7
44.1	C	drying	450	0.35	3.98	0.41	PO42.5	PO42.5	river sand			Crushed limestone	5-20					0			0						3.83	300	100	100	21.4286	20	60			7
44.1	C	drying	450	0.35	3.98	0.41	PO42.5	PO42.5	river sand			Crushed limestone	5-20					0			0						3.83	300	100	100	21.4286	20	60			7
44.1	C	drying	450	0.35	3.98	0.41	PO42.5	PO42.5	river sand			Crushed limestone	5-20					0			0						3.83	300	100	100	21.4286	20	60			7
44.1	C	drying	450	0.35	3.98	0.41	PO42.5	PO42.5	river sand			Crushed limestone	5-20					0			0						3.83	300	100	100	21.4286	20	60			7
44.1	C	drying	450	0.35	3.98	0.41	PO42.5	PO42.5	river sand			Crushed limestone	5-20					0			0						3.83	300	100	100	21.4286	20	60			7
45.1	A	drying	600	0.26	2.91	0.35	PO52.5R	PO52.5R	quartz sand				20					0	0		0	0			Naphthalene-based high-efficiency superplasticizer		0.016	500	100	100	22.7273	20	60							The testing method for GBJ82-85 has issues.
45.1	A	drying	600	0.26	2.91	0.35	PO52.5R	PO52.5R	quartz sand				20					0	0		0	0			Naphthalene-based high-efficiency superplasticizer		0.016	500	100	100	22.7273	20	60							The testing method for GBJ82-85 has issues.
45.1	A	drying	600	0.26	2.91	0.35	PO52.5R	PO52.5R	quartz sand				20					0	0		0	0			Naphthalene-based high-efficiency superplasticizer		0.016	500	100	100	22.7273	20	60							The testing method for GBJ82-85 has issues.
45.1	A	drying	600	0.26	2.91	0.35	PO52.5R	PO52.5R	quartz sand				20					0	0		0	0			Naphthalene-based high-efficiency superplasticizer		0.016	500	100	100	22.7273	20	60							The testing method for GBJ82-85 has issues.
45.1	A	drying	600	0.26	2.91	0.35	PO52.5R	PO52.5R	quartz sand				20					0	0		0	0			Naphthalene-based high-efficiency superplasticizer		0.016	500	100	100	22.7273	20	60							The testing method for GBJ82-85 has issues.
45.1	A	drying	600	0.26	2.91	0.35	PO52.5R	PO52.5R	quartz sand				20					0	0		0	0			Naphthalene-based high-efficiency superplasticizer		0.016	500	100	100	22.7273	20	60							The testing method for GBJ82-85 has issues.
45.1	A	drying	600	0.26	2.91	0.35	PO52.5R	PO52.5R	quartz sand				20					0	0		0	0			Naphthalene-based high-efficiency superplasticizer		0.016	500	100	100	22.7273	20	60							The testing method for GBJ82-85 has issues.
45.1	A	drying	600	0.26	2.91	0.35	PO52.5R	PO52.5R	quartz sand				20					0	0		0	0			Naphthalene-based high-efficiency superplasticizer		0.016	500	100	100	22.7273	20	60							The testing method for GBJ82-85 has issues.
45.1	A	drying	600	0.26	2.91	0.35	PO52.5R	PO52.5R	quartz sand				20					0	0		0	0			Naphthalene-based high-efficiency superplasticizer		0.016	500	100	100	22.7273	20	60							The testing method for GBJ82-85 has issues.
45.1	A	drying	600	0.26	2.91	0.35	PO52.5R	PO52.5R	quartz sand				20					0	0		0	0			Naphthalene-based high-efficiency superplasticizer		0.016	500	100	100	22.7273	20	60							The testing method for GBJ82-85 has issues.
45.1	A	drying	600	0.26	2.91	0.35	PO52.5R	PO52.5R	quartz sand				20					0	0		0	0			Naphthalene-based high-efficiency superplasticizer		0.016	500	100	100	22.7273	20	60							The testing method for GBJ82-85 has issues.
45.2	B	drying	420	0.26	2.91	0.35	PO52.5R	PO52.5R	quartz sand				20					0	0		0	180	superfine GGBS	0.3	Naphthalene-based high-efficiency superplasticizer		0.016	500	100	100	22.7273	20	60							The testing method for GBJ82-85 has issues.
45.2	B	drying	420	0.26	2.91	0.35	PO52.5R	PO52.5R	quartz sand				20					0	0		0	180	superfine GGBS	0.3	Naphthalene-based high-efficiency superplasticizer		0.016	500	100	100	22.7273	20	60							The testing method for GBJ82-85 has issues.
45.2	B	drying	420	0.26	2.91	0.35	PO52.5R	PO52.5R	quartz sand				20					0	0		0	180	superfine GGBS	0.3	Naphthalene-based high-efficiency superplasticizer		0.016	500	100	100	22.7273	20	60							The testing method for GBJ82-85 has issues.
45.2	B	drying	420	0.26	2.91	0.35	PO52.5R	PO52.5R	quartz sand				20					0	0		0	180	superfine GGBS	0.3	Naphthalene-based high-efficiency superplasticizer		0.016	500	100	100	22.7273	20	60							The testing method for GBJ82-85 has issues.
45.2	B	drying	420	0.26	2.91	0.35	PO52.5R	PO52.5R	quartz sand				20					0	0		0	180	superfine GGBS	0.3	Naphthalene-based high-efficiency superplasticizer		0.016	500	100	100	22.7273	20	60							The testing method for GBJ82-85 has issues.
45.2	B	drying	420	0.26	2.91	0.35	PO52.5R	PO52.5R	quartz sand				20					0	0		0	180	superfine GGBS	0.3	Naphthalene-based high-efficiency superplasticizer		0.016	500	100	100	22.7273	20	60							The testing method for GBJ82-85 has issues.
45.2	B	drying	420	0.26	2.91	0.35	PO52.5R	PO52.5R	quartz sand				20					0	0		0	180	superfine GGBS	0.3	Naphthalene-based high-efficiency superplasticizer		0.016	500	100	100	22.7273	20	60							The testing method for GBJ82-85 has issues.
45.2	B	drying	420	0.26	2.91	0.35	PO52.5R	PO52.5R	quartz sand				20					0	0		0	180	superfine GGBS	0.3	Naphthalene-based high-efficiency superplasticizer		0.016	500	100	100	22.7273	20	60							The testing method for GBJ82-85 has issues.
45.2	B	drying	420	0.26	2.91	0.35	PO52.5R	PO52.5R	quartz sand				20					0	0		0	180	superfine GGBS	0.3	Naphthalene-based high-efficiency superplasticizer		0.016	500	100	100	22.7273	20	60							The testing method for GBJ82-85 has issues.
45.2	B	drying	420	0.26	2.91	0.35	PO52.5R	PO52.5R	quartz sand				20					0	0		0	180	superfine GGBS	0.3	Naphthalene-based high-efficiency superplasticizer		0.016	500	100	100	22.7273	20	60							The testing method for GBJ82-85 has issues.
45.3	C	drying	360	0.26	2.91	0.35	PO52.5R	PO52.5R	quartz sand				20					0	60		0.1	180	superfine GGBS	0.3	Naphthalene-based high-efficiency superplasticizer		0.016	500	100	100	22.7273	20	60							The testing method for GBJ82-85 has issues.
45.3	C	drying	360	0.26	2.91	0.35	PO52.5R	PO52.5R	quartz sand				20					0	60		0.1	180	superfine GGBS	0.3	Naphthalene-based high-efficiency superplasticizer		0.016	500	100	100	22.7273	20	60							The testing method for GBJ82-85 has issues.
45.3	C	drying	360	0.26	2.91	0.35	PO52.5R	PO52.5R	quartz sand				20					0	60		0.1	180	superfine GGBS	0.3	Naphthalene-based high-efficiency superplasticizer		0.016	500	100	100	22.7273	20	60							The testing method for GBJ82-85 has issues.
45.3	C	drying	360	0.26	2.91	0.35	PO52.5R	PO52.5R	quartz sand				20					0	60		0.1	180	superfine GGBS	0.3	Naphthalene-based high-efficiency superplasticizer		0.016	500	100	100	22.7273	20	60							The testing method for GBJ82-85 has issues.
45.3	C	drying	360	0.26	2.91	0.35	PO52.5R	PO52.5R	quartz sand				20					0	60		0.1	180	superfine GGBS	0.3	Naphthalene-based high-efficiency superplasticizer		0.016	500	100	100	22.7273	20	60							The testing method for GBJ82-85 has issues.
45.3	C	drying	360	0.26	2.91	0.35	PO52.5R	PO52.5R	quartz sand				20					0	60		0.1	180	superfine GGBS	0.3	Naphthalene-based high-efficiency superplasticizer		0.016	500	100	100	22.7273	20	60							The testing method for GBJ82-85 has issues.
45.3	C	drying	360	0.26	2.91	0.35	PO52.5R	PO52.5R	quartz sand				20					0	60		0.1	180	superfine GGBS	0.3	Naphthalene-based high-efficiency superplasticizer		0.016	500	100	100	22.7273	20	60							The testing method for GBJ82-85 has issues.
45.3	C	drying	360	0.26	2.91	0.35	PO52.5R	PO52.5R	quartz sand				20					0	60		0.1	180	superfine GGBS	0.3	Naphthalene-based high-efficiency superplasticizer		0.016	500	100	100	22.7273	20	60							The testing method for GBJ82-85 has issues.
45.3	C	drying	360	0.26	2.91	0.35	PO52.5R	PO52.5R	quartz sand				20					0	60		0.1	180	superfine GGBS	0.3	Naphthalene-based high-efficiency superplasticizer		0.016	500	100	100	22.7273	20	60							The testing method for GBJ82-85 has issues.
45.3	C	drying	360	0.26	2.91	0.35	PO52.5R	PO52.5R	quartz sand				20					0	60		0.1	180	superfine GGBS	0.3	Naphthalene-based high-efficiency superplasticizer		0.016	500	100	100	22.7273	20	60							The testing method for GBJ82-85 has issues.
45.3	C	drying	360	0.26	2.91	0.35	PO52.5R	PO52.5R	quartz sand				20					0	60		0.1	180	superfine GGBS	0.3	Naphthalene-based high-efficiency superplasticizer		0.016	500	100	100	22.7273	20	60							The testing method for GBJ82-85 has issues.
46.1	N	drying	360	0.5	4.86	0.46	normal portland cement	PⅠ42.5	sea sand			spall				0	0	0			0			0				400	100	100	22.2222	20	60			7				Materials comply with JISR5210
46.1	N	drying	360	0.5	4.86	0.46	normal portland cement	PⅠ42.5	sea sand			spall				0	0	0			0			0				400	100	100	22.2222	20	60			7				Materials comply with JISR5210
46.1	N	drying	360	0.5	4.86	0.46	normal portland cement	PⅠ42.5	sea sand			spall				0	0	0			0			0				400	100	100	22.2222	20	60			7				Materials comply with JISR5210
46.1	N	drying	360	0.5	4.86	0.46	normal portland cement	PⅠ42.5	sea sand			spall				0	0	0			0			0				400	100	100	22.2222	20	60			7				Materials comply with JISR5210
46.1	N	drying	360	0.5	4.86	0.46	normal portland cement	PⅠ42.5	sea sand			spall				0	0	0			0			0				400	100	100	22.2222	20	60			7				Materials comply with JISR5210
46.1	N	drying	360	0.5	4.86	0.46	normal portland cement	PⅠ42.5	sea sand			spall				0	0	0			0			0				400	100	100	22.2222	20	60			7				Materials comply with JISR5210
46.1	N	drying	360	0.5	4.86	0.46	normal portland cement	PⅠ42.5	sea sand			spall				0	0	0			0			0				400	100	100	22.2222	20	60			7				Materials comply with JISR5210
46.1	N	drying	360	0.5	4.86	0.46	normal portland cement	PⅠ42.5	sea sand			spall				0	0	0			0			0				400	100	100	22.2222	20	60			7				Materials comply with JISR5210
46.1	N	drying	360	0.5	4.86	0.46	normal portland cement	PⅠ42.5	sea sand			spall				0	0	0			0			0				400	100	100	22.2222	20	60			7				Materials comply with JISR5210
46.1	N	drying	360	0.5	4.86	0.46	normal portland cement	PⅠ42.5	sea sand			spall				0	0	0			0			0				400	100	100	22.2222	20	60			7				Materials comply with JISR5210
46.1	N	drying	360	0.5	4.86	0.46	normal portland cement	PⅠ42.5	sea sand			spall				0	0	0			0			0				400	100	100	22.2222	20	60			7				Materials comply with JISR5210
46.1	N	drying	360	0.5	4.86	0.46	normal portland cement	PⅠ42.5	sea sand			spall				0	0	0			0			0				400	100	100	22.2222	20	60			7				Materials comply with JISR5210
46.1	N	drying	360	0.5	4.86	0.46	normal portland cement	PⅠ42.5	sea sand			spall				0	0	0			0			0				400	100	100	22.2222	20	60			7				Materials comply with JISR5210
46.1	N	drying	360	0.5	4.86	0.46	normal portland cement	PⅠ42.5	sea sand			spall				0	0	0			0			0				400	100	100	22.2222	20	60			7				Materials comply with JISR5210
46.1	N	drying	360	0.5	4.86	0.46	normal portland cement	PⅠ42.5	sea sand			spall				0	0	0			0			0				400	100	100	22.2222	20	60			7				Materials comply with JISR5210
46.1	N	drying	360	0.5	4.86	0.46	normal portland cement	PⅠ42.5	sea sand			spall				0	0	0			0			0				400	100	100	22.2222	20	60			7				Materials comply with JISR5210
46.1	N	drying	360	0.5	4.86	0.46	normal portland cement	PⅠ42.5	sea sand			spall				0	0	0			0			0				400	100	100	22.2222	20	60			7				Materials comply with JISR5210
46.1	N	drying	360	0.5	4.86	0.46	normal portland cement	PⅠ42.5	sea sand			spall				0	0	0			0			0				400	100	100	22.2222	20	60			7				Materials comply with JISR5210
46.1	N	drying	360	0.5	4.86	0.46	normal portland cement	PO42.5	sea sand			spall				0	0	0			0			0				400	100	100	22.2222	20	60			7				Materials comply with JISR5210
46.1	N	drying	360	0.5	4.86	0.46	normal portland cement	PO42.5	sea sand			spall				0	0	0			0			0				400	100	100	22.2222	20	60			7				Materials comply with JISR5210
46.1	N	drying	360	0.5	4.86	0.46	normal portland cement	PO42.5	sea sand			spall				0	0	0			0			0				400	100	100	22.2222	20	60			7				Materials comply with JISR5210
46.1	N	drying	360	0.5	4.86	0.46	normal portland cement	PO42.5	sea sand			spall				0	0	0			0			0				400	100	100	22.2222	20	60			7				Materials comply with JISR5210
46.1	N	drying	360	0.5	4.86	0.46	normal portland cement	PO42.5	sea sand			spall				0	0	0			0			0				400	100	100	22.2222	20	60			7				Materials comply with JISR5210
46.1	N	drying	360	0.5	4.86	0.46	normal portland cement	PO42.5	sea sand			spall				0	0	0			0			0				400	100	100	22.2222	20	60			7				Materials comply with JISR5210
46.2	IFA10	drying	324	0.5	4.82	0.46	normal portland cement	PO42.5	sea sand			spall				36	Ⅱgrade	0.1			0			0				400	100	100	22.2222	20	60			7				Materials comply with JISR5210
46.2	IFA10	drying	324	0.5	4.82	0.46	normal portland cement	PO42.5	sea sand			spall				36	Ⅱgrade	0.1			0			0				400	100	100	22.2222	20	60			7				Materials comply with JISR5210
46.2	IFA10	drying	324	0.5	4.82	0.46	normal portland cement	PO42.5	sea sand			spall				36	Ⅱgrade	0.1			0			0				400	100	100	22.2222	20	60			7				Materials comply with JISR5210
46.2	IFA10	drying	324	0.5	4.82	0.46	normal portland cement	PO42.5	sea sand			spall				36	Ⅱgrade	0.1			0			0				400	100	100	22.2222	20	60			7				Materials comply with JISR5210
46.2	IFA10	drying	324	0.5	4.82	0.46	normal portland cement	PO42.5	sea sand			spall				36	Ⅱgrade	0.1			0			0				400	100	100	22.2222	20	60			7				Materials comply with JISR5210
46.2	IFA10	drying	324	0.5	4.82	0.46	normal portland cement	PO42.5	sea sand			spall				36	Ⅱgrade	0.1			0			0				400	100	100	22.2222	20	60			7				Materials comply with JISR5210
46.2	IFA10	drying	324	0.5	4.82	0.46	normal portland cement	PO42.5	sea sand			spall				36	Ⅱgrade	0.1			0			0				400	100	100	22.2222	20	60			7				Materials comply with JISR5210
46.2	IFA10	drying	324	0.5	4.82	0.46	normal portland cement	PO42.5	sea sand			spall				36	Ⅱgrade	0.1			0			0				400	100	100	22.2222	20	60			7				Materials comply with JISR5210
46.2	IFA10	drying	324	0.5	4.82	0.46	normal portland cement	PO42.5	sea sand			spall				36	Ⅱgrade	0.1			0			0				400	100	100	22.2222	20	60			7				Materials comply with JISR5210
46.2	IFA10	drying	324	0.5	4.82	0.46	normal portland cement	PO42.5	sea sand			spall				36	Ⅱgrade	0.1			0			0				400	100	100	22.2222	20	60			7				Materials comply with JISR5210
46.2	IFA10	drying	324	0.5	4.82	0.46	normal portland cement	PO42.5	sea sand			spall				36	Ⅱgrade	0.1			0			0				400	100	100	22.2222	20	60			7				Materials comply with JISR5210
46.2	IFA10	drying	324	0.5	4.82	0.46	normal portland cement	PO42.5	sea sand			spall				36	Ⅱgrade	0.1			0			0				400	100	100	22.2222	20	60			7				Materials comply with JISR5210
46.2	IFA10	drying	324	0.5	4.82	0.46	normal portland cement	PO42.5	sea sand			spall				36	Ⅱgrade	0.1			0			0				400	100	100	22.2222	20	60			7				Materials comply with JISR5210
46.2	IFA10	drying	324	0.5	4.82	0.46	normal portland cement	PO42.5	sea sand			spall				36	Ⅱgrade	0.1			0			0				400	100	100	22.2222	20	60			7				Materials comply with JISR5210
46.2	IFA10	drying	324	0.5	4.82	0.46	normal portland cement	PO42.5	sea sand			spall				36	Ⅱgrade	0.1			0			0				400	100	100	22.2222	20	60			7				Materials comply with JISR5210
46.2	IFA10	drying	324	0.5	4.82	0.46	normal portland cement	PO42.5	sea sand			spall				36	Ⅱgrade	0.1			0			0				400	100	100	22.2222	20	60			7				Materials comply with JISR5210
46.2	IFA10	drying	324	0.5	4.82	0.46	normal portland cement	PO42.5	sea sand			spall				36	Ⅱgrade	0.1			0			0				400	100	100	22.2222	20	60			7				Materials comply with JISR5210
46.2	IFA10	drying	324	0.5	4.82	0.46	normal portland cement	PO42.5	sea sand			spall				36	Ⅱgrade	0.1			0			0				400	100	100	22.2222	20	60			7				Materials comply with JISR5210
46.2	IFA10	drying	324	0.5	4.82	0.46	normal portland cement	PO42.5	sea sand			spall				36	Ⅱgrade	0.1			0			0				400	100	100	22.2222	20	60			7				Materials comply with JISR5210
46.3	IFA20	drying	288	0.5	4.79	0.45	normal portland cement	PO42.5	sea sand			spall				72	Ⅱgrade	0.2			0			0				400	100	100	22.2222	20	60			7				Materials comply with JISR5210
46.3	IFA20	drying	288	0.5	4.79	0.45	normal portland cement	PO42.5	sea sand			spall				72	Ⅱgrade	0.2			0			0				400	100	100	22.2222	20	60			7				Materials comply with JISR5210
46.3	IFA20	drying	288	0.5	4.79	0.45	normal portland cement	PO42.5	sea sand			spall				72	Ⅱgrade	0.2			0			0				400	100	100	22.2222	20	60			7				Materials comply with JISR5210
46.3	IFA20	drying	288	0.5	4.79	0.45	normal portland cement	PO42.5	sea sand			spall				72	Ⅱgrade	0.2			0			0				400	100	100	22.2222	20	60			7				Materials comply with JISR5210
46.3	IFA20	drying	288	0.5	4.79	0.45	normal portland cement	PO42.5	sea sand			spall				72	Ⅱgrade	0.2			0			0				400	100	100	22.2222	20	60			7				Materials comply with JISR5210
46.3	IFA20	drying	288	0.5	4.79	0.45	normal portland cement	PO42.5	sea sand			spall				72	Ⅱgrade	0.2			0			0				400	100	100	22.2222	20	60			7				Materials comply with JISR5210
46.3	IFA20	drying	288	0.5	4.79	0.45	normal portland cement	PO42.5	sea sand			spall				72	Ⅱgrade	0.2			0			0				400	100	100	22.2222	20	60			7				Materials comply with JISR5210
46.3	IFA20	drying	288	0.5	4.79	0.45	normal portland cement	PO42.5	sea sand			spall				72	Ⅱgrade	0.2			0			0				400	100	100	22.2222	20	60			7				Materials comply with JISR5210
46.3	IFA20	drying	288	0.5	4.79	0.45	normal portland cement	PO42.5	sea sand			spall				72	Ⅱgrade	0.2			0			0				400	100	100	22.2222	20	60			7				Materials comply with JISR5210
46.3	IFA20	drying	288	0.5	4.79	0.45	normal portland cement	PO42.5	sea sand			spall				72	Ⅱgrade	0.2			0			0				400	100	100	22.2222	20	60			7				Materials comply with JISR5210
46.3	IFA20	drying	288	0.5	4.79	0.45	normal portland cement	PO42.5	sea sand			spall				72	Ⅱgrade	0.2			0			0				400	100	100	22.2222	20	60			7				Materials comply with JISR5210
46.3	IFA20	drying	288	0.5	4.79	0.45	normal portland cement	PO42.5	sea sand			spall				72	Ⅱgrade	0.2			0			0				400	100	100	22.2222	20	60			7				Materials comply with JISR5210
46.3	IFA20	drying	288	0.5	4.79	0.45	normal portland cement	PO42.5	sea sand			spall				72	Ⅱgrade	0.2			0			0				400	100	100	22.2222	20	60			7				Materials comply with JISR5210
46.3	IFA20	drying	288	0.5	4.79	0.45	normal portland cement	PO42.5	sea sand			spall				72	Ⅱgrade	0.2			0			0				400	100	100	22.2222	20	60			7				Materials comply with JISR5210
46.3	IFA20	drying	288	0.5	4.79	0.45	normal portland cement	PO42.5	sea sand			spall				72	Ⅱgrade	0.2			0			0				400	100	100	22.2222	20	60			7				Materials comply with JISR5210
46.3	IFA20	drying	288	0.5	4.79	0.45	normal portland cement	PO42.5	sea sand			spall				72	Ⅱgrade	0.2			0			0				400	100	100	22.2222	20	60			7				Materials comply with JISR5210
46.3	IFA20	drying	288	0.5	4.79	0.45	normal portland cement	PO42.5	sea sand			spall				72	Ⅱgrade	0.2			0			0				400	100	100	22.2222	20	60			7				Materials comply with JISR5210
46.3	IFA20	drying	288	0.5	4.79	0.45	normal portland cement	PO42.5	sea sand			spall				72	Ⅱgrade	0.2			0			0				400	100	100	22.2222	20	60			7				Materials comply with JISR5210
46.3	IFA20	drying	288	0.5	4.79	0.45	normal portland cement	PO42.5	sea sand			spall				72	Ⅱgrade	0.2			0			0				400	100	100	22.2222	20	60			7				Materials comply with JISR5210
46.3	IFA20	drying	288	0.5	4.79	0.45	normal portland cement	PO42.5	sea sand			spall				72	Ⅱgrade	0.2			0			0				400	100	100	22.2222	20	60			7				Materials comply with JISR5210
46.3	IFA20	drying	288	0.5	4.79	0.45	normal portland cement	PO42.5	sea sand			spall				72	Ⅱgrade	0.2			0			0				400	100	100	22.2222	20	60			7				Materials comply with JISR5210
46.4	IFA30	drying	252	0.5	4.75	0.45	normal portland cement	PO42.5	sea sand			spall				108	Ⅱgrade	0.3			0			0				400	100	100	22.2222	20	60			7				Materials comply with JISR5210
46.4	IFA30	drying	252	0.5	4.75	0.45	normal portland cement	PO42.5	sea sand			spall				108	Ⅱgrade	0.3			0			0				400	100	100	22.2222	20	60			7				Materials comply with JISR5210
46.4	IFA30	drying	252	0.5	4.75	0.45	normal portland cement	PO42.5	sea sand			spall				108	Ⅱgrade	0.3			0			0				400	100	100	22.2222	20	60			7				Materials comply with JISR5210
46.4	IFA30	drying	252	0.5	4.75	0.45	normal portland cement	PO42.5	sea sand			spall				108	Ⅱgrade	0.3			0			0				400	100	100	22.2222	20	60			7				Materials comply with JISR5210
46.4	IFA30	drying	252	0.5	4.75	0.45	normal portland cement	PO42.5	sea sand			spall				108	Ⅱgrade	0.3			0			0				400	100	100	22.2222	20	60			7				Materials comply with JISR5210
46.4	IFA30	drying	252	0.5	4.75	0.45	normal portland cement	PO42.5	sea sand			spall				108	Ⅱgrade	0.3			0			0				400	100	100	22.2222	20	60			7				Materials comply with JISR5210
46.4	IFA30	drying	252	0.5	4.75	0.45	normal portland cement	PO42.5	sea sand			spall				108	Ⅱgrade	0.3			0			0				400	100	100	22.2222	20	60			7				Materials comply with JISR5210
46.4	IFA30	drying	252	0.5	4.75	0.45	normal portland cement	PO42.5	sea sand			spall				108	Ⅱgrade	0.3			0			0				400	100	100	22.2222	20	60			7				Materials comply with JISR5210
46.4	IFA30	drying	252	0.5	4.75	0.45	normal portland cement	PO42.5	sea sand			spall				108	Ⅱgrade	0.3			0			0				400	100	100	22.2222	20	60			7				Materials comply with JISR5210
46.4	IFA30	drying	252	0.5	4.75	0.45	normal portland cement	PO42.5	sea sand			spall				108	Ⅱgrade	0.3			0			0				400	100	100	22.2222	20	60			7				Materials comply with JISR5210
46.4	IFA30	drying	252	0.5	4.75	0.45	normal portland cement		sea sand			spall				108	Ⅱgrade	0.3			0			0				400	100	100	22.2222	20	60			7				Materials comply with JISR5210
46.4	IFA30	drying	252	0.5	4.75	0.45	normal portland cement		sea sand			spall				108	Ⅱgrade	0.3			0			0				400	100	100	22.2222	20	60			7				Materials comply with JISR5210
46.4	IFA30	drying	252	0.5	4.75	0.45	normal portland cement		sea sand			spall				108	Ⅱgrade	0.3			0			0				400	100	100	22.2222	20	60			7				Materials comply with JISR5210
46.4	IFA30	drying	252	0.5	4.75	0.45	normal portland cement		sea sand			spall				108	Ⅱgrade	0.3			0			0				400	100	100	22.2222	20	60			7				Materials comply with JISR5210
46.4	IFA30	drying	252	0.5	4.75	0.45	normal portland cement		sea sand			spall				108	Ⅱgrade	0.3			0			0				400	100	100	22.2222	20	60			7				Materials comply with JISR5210
46.4	IFA30	drying	252	0.5	4.75	0.45	normal portland cement		sea sand			spall				108	Ⅱgrade	0.3			0			0				400	100	100	22.2222	20	60			7				Materials comply with JISR5210
46.4	IFA30	drying	252	0.5	4.75	0.45	normal portland cement		sea sand			spall				108	Ⅱgrade	0.3			0			0				400	100	100	22.2222	20	60			7				Materials comply with JISR5210
46.4	IFA30	drying	252	0.5	4.75	0.45	normal portland cement		sea sand			spall				108	Ⅱgrade	0.3			0			0				400	100	100	22.2222	20	60			7				Materials comply with JISR5210
46.4	IFA30	drying	252	0.5	4.75	0.45	normal portland cement		sea sand			spall				108	Ⅱgrade	0.3			0			0				400	100	100	22.2222	20	60			7				Materials comply with JISR5210
46.4	IFA30	drying	252	0.5	4.75	0.45	normal portland cement		sea sand			spall				108	Ⅱgrade	0.3			0			0				400	100	100	22.2222	20	60			7				Materials comply with JISR5210
46.4	IFA30	drying	252	0.5	4.75	0.45	normal portland cement		sea sand			spall				108	Ⅱgrade	0.3			0			0				400	100	100	22.2222	20	60			7				Materials comply with JISR5210
46.4	IFA30	drying	252	0.5	4.75	0.45	normal portland cement		sea sand			spall				108	Ⅱgrade	0.3			0			0				400	100	100	22.2222	20	60			7				Materials comply with JISR5210
46.4	IFA30	drying	252	0.5	4.75	0.45	normal portland cement		sea sand			spall				108	Ⅱgrade	0.3			0			0				400	100	100	22.2222	20	60			7				Materials comply with JISR5210
46.4	IFA30	drying	252	0.5	4.75	0.45	normal portland cement		sea sand			spall				108	Ⅱgrade	0.3			0			0				400	100	100	22.2222	20	60			7				Materials comply with JISR5210
46.5	IBS10	drying	324	0.5	4.85	0.46	normal portland cement		sea sand			spall				0	Ⅱgrade	0			0	36		0.1				400	100	100	22.2222	20	60			7				Materials comply with JISR5210
46.5	IBS10	drying	324	0.5	4.85	0.46	normal portland cement		sea sand			spall				0	Ⅱgrade	0			0	36		0.1				400	100	100	22.2222	20	60			7				Materials comply with JISR5210
46.5	IBS10	drying	324	0.5	4.85	0.46	normal portland cement		sea sand			spall				0	Ⅱgrade	0			0	36		0.1				400	100	100	22.2222	20	60			7				Materials comply with JISR5210
46.5	IBS10	drying	324	0.5	4.85	0.46	normal portland cement		sea sand			spall				0	Ⅱgrade	0			0	36		0.1				400	100	100	22.2222	20	60			7				Materials comply with JISR5210
46.5	IBS10	drying	324	0.5	4.85	0.46	normal portland cement		sea sand			spall				0	Ⅱgrade	0			0	36		0.1				400	100	100	22.2222	20	60			7				Materials comply with JISR5210
46.5	IBS10	drying	324	0.5	4.85	0.46	normal portland cement		sea sand			spall				0	Ⅱgrade	0			0	36		0.1				400	100	100	22.2222	20	60			7				Materials comply with JISR5210
46.5	IBS10	drying	324	0.5	4.85	0.46	normal portland cement		sea sand			spall				0	Ⅱgrade	0			0	36		0.1				400	100	100	22.2222	20	60			7				Materials comply with JISR5210
46.5	IBS10	drying	324	0.5	4.85	0.46	normal portland cement		sea sand			spall				0	Ⅱgrade	0			0	36		0.1				400	100	100	22.2222	20	60			7				Materials comply with JISR5210
46.5	IBS10	drying	324	0.5	4.85	0.46	normal portland cement		sea sand			spall				0	Ⅱgrade	0			0	36		0.1				400	100	100	22.2222	20	60			7				Materials comply with JISR5210
46.5	IBS10	drying	324	0.5	4.85	0.46	normal portland cement		sea sand			spall				0	Ⅱgrade	0			0	36		0.1				400	100	100	22.2222	20	60			7				Materials comply with JISR5210
46.5	IBS10	drying	324	0.5	4.85	0.46	normal portland cement		sea sand			spall				0	Ⅱgrade	0			0	36		0.1				400	100	100	22.2222	20	60			7				Materials comply with JISR5210
46.5	IBS10	drying	324	0.5	4.85	0.46	normal portland cement		sea sand			spall				0	Ⅱgrade	0			0	36		0.1				400	100	100	22.2222	20	60			7				Materials comply with JISR5210
46.5	IBS10	drying	324	0.5	4.85	0.46	normal portland cement		sea sand			spall				0	Ⅱgrade	0			0	36		0.1				400	100	100	22.2222	20	60			7				Materials comply with JISR5210
46.5	IBS10	drying	324	0.5	4.85	0.46	normal portland cement		sea sand			spall				0	Ⅱgrade	0			0	36		0.1				400	100	100	22.2222	20	60			7				Materials comply with JISR5210
46.5	IBS10	drying	324	0.5	4.85	0.46	normal portland cement		sea sand			spall				0	Ⅱgrade	0			0	36		0.1				400	100	100	22.2222	20	60			7				Materials comply with JISR5210
46.5	IBS10	drying	324	0.5	4.85	0.46	normal portland cement		sea sand			spall				0	Ⅱgrade	0			0	36		0.1				400	100	100	22.2222	20	60			7				Materials comply with JISR5210
46.5	IBS10	drying	324	0.5	4.85	0.46	normal portland cement		sea sand			spall				0	Ⅱgrade	0			0	36		0.1				400	100	100	22.2222	20	60			7				Materials comply with JISR5210
46.5	IBS10	drying	324	0.5	4.85	0.46	normal portland cement		sea sand			spall				0	Ⅱgrade	0			0	36		0.1				400	100	100	22.2222	20	60			7				Materials comply with JISR5210
46.5	IBS10	drying	324	0.5	4.85	0.46	normal portland cement		sea sand			spall				0	Ⅱgrade	0			0	36		0.1				400	100	100	22.2222	20	60			7				Materials comply with JISR5210
46.6	IBS20	drying	288	0.5	4.84	0.46	normal portland cement		sea sand			spall					Ⅱgrade	0			0	72		0.2				400	100	100	22.2222	20	60			7				Materials comply with JISR5210
46.6	IBS20	drying	288	0.5	4.84	0.46	normal portland cement		sea sand			spall					Ⅱgrade	0			0	72		0.2				400	100	100	22.2222	20	60			7				Materials comply with JISR5210
46.6	IBS20	drying	288	0.5	4.84	0.46	normal portland cement		sea sand			spall					Ⅱgrade	0			0	72		0.2				400	100	100	22.2222	20	60			7				Materials comply with JISR5210
46.6	IBS20	drying	288	0.5	4.84	0.46	normal portland cement		sea sand			spall					Ⅱgrade	0			0	72		0.2				400	100	100	22.2222	20	60			7				Materials comply with JISR5210
46.6	IBS20	drying	288	0.5	4.84	0.46	normal portland cement		sea sand			spall					Ⅱgrade	0			0	72		0.2				400	100	100	22.2222	20	60			7				Materials comply with JISR5210
46.6	IBS20	drying	288	0.5	4.84	0.46	normal portland cement		sea sand			spall					Ⅱgrade	0			0	72		0.2				400	100	100	22.2222	20	60			7				Materials comply with JISR5210
46.6	IBS20	drying	288	0.5	4.84	0.46	normal portland cement		sea sand			spall					Ⅱgrade	0			0	72		0.2				400	100	100	22.2222	20	60			7				Materials comply with JISR5210
46.6	IBS20	drying	288	0.5	4.84	0.46	normal portland cement		sea sand			spall					Ⅱgrade	0			0	72		0.2				400	100	100	22.2222	20	60			7				Materials comply with JISR5210
46.6	IBS20	drying	288	0.5	4.84	0.46	normal portland cement		sea sand			spall					Ⅱgrade	0			0	72		0.2				400	100	100	22.2222	20	60			7				Materials comply with JISR5210
46.6	IBS20	drying	288	0.5	4.84	0.46	normal portland cement		sea sand			spall					Ⅱgrade	0			0	72		0.2				400	100	100	22.2222	20	60			7				Materials comply with JISR5210
46.6	IBS20	drying	288	0.5	4.84	0.46	normal portland cement		sea sand			spall					Ⅱgrade	0			0	72		0.2				400	100	100	22.2222	20	60			7				Materials comply with JISR5210
46.6	IBS20	drying	288	0.5	4.84	0.46	normal portland cement		sea sand			spall					Ⅱgrade	0			0	72		0.2				400	100	100	22.2222	20	60			7				Materials comply with JISR5210
46.6	IBS20	drying	288	0.5	4.84	0.46	normal portland cement		sea sand			spall					Ⅱgrade	0			0	72		0.2				400	100	100	22.2222	20	60			7				Materials comply with JISR5210
46.6	IBS20	drying	288	0.5	4.84	0.46	normal portland cement		sea sand			spall					Ⅱgrade	0			0	72		0.2				400	100	100	22.2222	20	60			7				Materials comply with JISR5210
46.6	IBS20	drying	288	0.5	4.84	0.46	normal portland cement		sea sand			spall					Ⅱgrade	0			0	72		0.2				400	100	100	22.2222	20	60			7				Materials comply with JISR5210
46.6	IBS20	drying	288	0.5	4.84	0.46	normal portland cement		sea sand			spall					Ⅱgrade	0			0	72		0.2				400	100	100	22.2222	20	60			7				Materials comply with JISR5210
46.6	IBS20	drying	288	0.5	4.84	0.46	normal portland cement		sea sand			spall					Ⅱgrade	0			0	72		0.2				400	100	100	22.2222	20	60			7				Materials comply with JISR5210
46.6	IBS20	drying	288	0.5	4.84	0.46	normal portland cement		sea sand			spall					Ⅱgrade	0			0	72		0.2				400	100	100	22.2222	20	60			7				Materials comply with JISR5210
46.6	IBS20	drying	288	0.5	4.84	0.46	normal portland cement		sea sand			spall					Ⅱgrade	0			0	72		0.2				400	100	100	22.2222	20	60			7				Materials comply with JISR5210
46.6	IBS20	drying	288	0.5	4.84	0.46	normal portland cement		sea sand			spall					Ⅱgrade	0			0	72		0.2				400	100	100	22.2222	20	60			7				Materials comply with JISR5210
46.7	IBS30	drying	252	0.5	4.84	0.46	normal portland cement		sea sand			spall				0	Ⅱgrade	0			0	108		0.3				400	100	100	22.2222	20	60			7				Materials comply with JISR5210
46.7	IBS30	drying	252	0.5	4.84	0.46	normal portland cement		sea sand			spall				0	Ⅱgrade	0			0	108		0.3				400	100	100	22.2222	20	60			7				Materials comply with JISR5210
46.7	IBS30	drying	252	0.5	4.84	0.46	normal portland cement		sea sand			spall				0	Ⅱgrade	0			0	108		0.3				400	100	100	22.2222	20	60			7				Materials comply with JISR5210
46.7	IBS30	drying	252	0.5	4.84	0.46	normal portland cement		sea sand			spall				0	Ⅱgrade	0			0	108		0.3				400	100	100	22.2222	20	60			7				Materials comply with JISR5210
46.7	IBS30	drying	252	0.5	4.84	0.46	normal portland cement		sea sand			spall				0	Ⅱgrade	0			0	108		0.3				400	100	100	22.2222	20	60			7				Materials comply with JISR5210
46.7	IBS30	drying	252	0.5	4.84	0.46	normal portland cement		sea sand			spall				0	Ⅱgrade	0			0	108		0.3				400	100	100	22.2222	20	60			7				Materials comply with JISR5210
46.7	IBS30	drying	252	0.5	4.84	0.46	normal portland cement		sea sand			spall				0	Ⅱgrade	0			0	108		0.3				400	100	100	22.2222	20	60			7				Materials comply with JISR5210
46.7	IBS30	drying	252	0.5	4.84	0.46	normal portland cement		sea sand			spall				0	Ⅱgrade	0			0	108		0.3				400	100	100	22.2222	20	60			7				Materials comply with JISR5210
46.7	IBS30	drying	252	0.5	4.84	0.46	normal portland cement		sea sand			spall				0	Ⅱgrade	0			0	108		0.3				400	100	100	22.2222	20	60			7				Materials comply with JISR5210
46.7	IBS30	drying	252	0.5	4.84	0.46	normal portland cement		sea sand			spall				0	Ⅱgrade	0			0	108		0.3				400	100	100	22.2222	20	60			7				Materials comply with JISR5210
46.7	IBS30	drying	252	0.5	4.84	0.46	normal portland cement		sea sand			spall				0	Ⅱgrade	0			0	108		0.3				400	100	100	22.2222	20	60			7				Materials comply with JISR5210
46.7	IBS30	drying	252	0.5	4.84	0.46	normal portland cement		sea sand			spall				0	Ⅱgrade	0			0	108		0.3				400	100	100	22.2222	20	60			7				Materials comply with JISR5210
46.7	IBS30	drying	252	0.5	4.84	0.46	normal portland cement		sea sand			spall				0	Ⅱgrade	0			0	108		0.3				400	100	100	22.2222	20	60			7				Materials comply with JISR5210
46.7	IBS30	drying	252	0.5	4.84	0.46	normal portland cement		sea sand			spall				0	Ⅱgrade	0			0	108		0.3				400	100	100	22.2222	20	60			7				Materials comply with JISR5210
46.7	IBS30	drying	252	0.5	4.84	0.46	normal portland cement		sea sand			spall				0	Ⅱgrade	0			0	108		0.3				400	100	100	22.2222	20	60			7				Materials comply with JISR5210
46.7	IBS30	drying	252	0.5	4.84	0.46	normal portland cement		sea sand			spall				0	Ⅱgrade	0			0	108		0.3				400	100	100	22.2222	20	60			7				Materials comply with JISR5210
46.7	IBS30	drying	252	0.5	4.84	0.46	normal portland cement		sea sand			spall				0	Ⅱgrade	0			0	108		0.3				400	100	100	22.2222	20	60			7				Materials comply with JISR5210
46.7	IBS30	drying	252	0.5	4.84	0.46	normal portland cement		sea sand			spall				0	Ⅱgrade	0			0	108		0.3				400	100	100	22.2222	20	60			7				Materials comply with JISR5210
46.7	IBS30	drying	252	0.5	4.84	0.46	normal portland cement		sea sand			spall				0	Ⅱgrade	0			0	108		0.3				400	100	100	22.2222	20	60			7				Materials comply with JISR5210
46.7	IBS30	drying	252	0.5	4.84	0.46	normal portland cement		sea sand			spall				0	Ⅱgrade	0			0	108		0.3				400	100	100	22.2222	20	60			7				Materials comply with JISR5210
46.7	IBS30	drying	252	0.5	4.84	0.46	normal portland cement		sea sand			spall				0	Ⅱgrade	0			0	108		0.3				400	100	100	22.2222	20	60			7				Materials comply with JISR5210
46.7	IBS30	drying	252	0.5	4.84	0.46	normal portland cement		sea sand			spall				0	Ⅱgrade	0			0	108		0.3				400	100	100	22.2222	20	60			7				Materials comply with JISR5210
46.7	IBS30	drying	252	0.5	4.84	0.46	normal portland cement		sea sand			spall				0	Ⅱgrade	0			0	108		0.3				400	100	100	22.2222	20	60			7				Materials comply with JISR5210
47.1	C1	drying	188	0.38	4.94	0.45	PⅠ42.5	PⅠ42.5								188	Fgrade	0.5			0			0	Polycarboxylic acid		3.76	515	100	100	22.7876	20	65			3
47.1	C1	drying	188	0.38	4.94	0.45	PⅠ42.5	PⅠ42.5								188	Fgrade	0.5			0			0	Polycarboxylic acid		3.76	515	100	100	22.7876	20	65			3
47.1	C1	drying	188	0.38	4.94	0.45	PⅠ42.5	PⅠ42.5								188	Fgrade	0.5			0			0	Polycarboxylic acid		3.76	515	100	100	22.7876	20	65			3
47.1	C1	drying	188	0.38	4.94	0.45	PⅠ42.5	PⅠ42.5								188	Fgrade	0.5			0			0	Polycarboxylic acid		3.76	515	100	100	22.7876	20	65			3
47.1	C1	drying	188	0.38	4.94	0.45	PⅠ42.5	PⅠ42.5								188	Fgrade	0.5			0			0	Polycarboxylic acid		3.76	515	100	100	22.7876	20	65			3
47.1	C1	drying	188	0.38	4.94	0.45	PⅠ42.5	PⅠ42.5								188	Fgrade	0.5			0			0	Polycarboxylic acid		3.76	515	100	100	22.7876	20	65			3
47.1	C1	drying	188	0.38	4.94	0.45	PⅠ42.5	PⅠ42.5								188	Fgrade	0.5			0			0	Polycarboxylic acid		3.76	515	100	100	22.7876	20	65			3
47.1	C1	drying	188	0.38	4.94	0.45	PⅠ42.5	PⅠ42.5								188	Fgrade	0.5			0			0	Polycarboxylic acid		3.76	515	100	100	22.7876	20	65			3
47.1	C1	drying	188	0.38	4.94	0.45	PⅠ42.5	PⅠ42.5								188	Fgrade	0.5			0			0	Polycarboxylic acid		3.76	515	100	100	22.7876	20	65			3
47.2	CH1	drying	311	0.28	3.76	0.4	PⅠ42.5	PⅠ42.5					19			167	Fgrade	0.349372			0			0	Polycarboxylic acid		3.76	515	100	100	22.7876	20	65			3
47.2	CH1	drying	311	0.28	3.76	0.4	PⅠ42.5	PⅠ42.5					19			167	Fgrade	0.349372			0			0	Polycarboxylic acid		3.76	515	100	100	22.7876	20	65			3
47.2	CH1	drying	311	0.28	3.76	0.4	PⅠ42.5	PⅠ42.5					19			167	Fgrade	0.349372			0			0	Polycarboxylic acid		3.76	515	100	100	22.7876	20	65			3
47.2	CH1	drying	311	0.28	3.76	0.4	PⅠ42.5	PⅠ42.5					19			167	Fgrade	0.349372			0			0	Polycarboxylic acid		3.76	515	100	100	22.7876	20	65			3
47.2	CH1	drying	311	0.28	3.76	0.4	PⅠ42.5	PⅠ42.5					19			167	Fgrade	0.349372			0			0	Polycarboxylic acid		3.76	515	100	100	22.7876	20	65			3
47.2	CH1	drying	311	0.28	3.76	0.4	PⅠ42.5	PⅠ42.5					19			167	Fgrade	0.349372			0			0	Polycarboxylic acid		3.76	515	100	100	22.7876	20	65			3
47.2	CH1	drying	311	0.28	3.76	0.4	PⅠ42.5	PⅠ42.5					19			167	Fgrade	0.349372			0			0	Polycarboxylic acid		3.76	515	100	100	22.7876	20	65			3
47.2	CH1	drying	311	0.28	3.76	0.4	PⅠ42.5	PⅠ42.5					19			167	Fgrade	0.349372			0			0	Polycarboxylic acid		3.76	515	100	100	22.7876	20	65			3
47.2	CH1	drying	311	0.28	3.76	0.4	PⅠ42.5	PⅠ42.5					19			167	Fgrade	0.349372			0			0	Polycarboxylic acid		3.76	515	100	100	22.7876	20	65			3
48.1	Plain	drying	600	0.25	2.7	0.45	ASTM Type 1 ordinary Portland cement	PⅠ42.5R		3.2								0			0			0	high-efficiency superplasticizer Master Glenium Sky 8808		0.0105	285	75	75	16.5698	23	50			7		86.8
48.1	Plain	drying	600	0.25	2.7	0.45	ASTM Type 1 ordinary Portland cement	PⅠ42.5R		3.2								0			0			0	high-efficiency superplasticizer Master Glenium Sky 8808		0.0105	285	75	75	16.5698	23	50			7		86.8
48.1	Plain	drying	600	0.25	2.7	0.45	ASTM Type 1 ordinary Portland cement	PⅠ42.5R		3.2								0			0			0	high-efficiency superplasticizer Master Glenium Sky 8808		0.0105	285	75	75	16.5698	23	50			7		86.8
48.1	Plain	drying	600	0.25	2.7	0.45	ASTM Type 1 ordinary Portland cement	PⅠ42.5R		3.2								0			0			0	high-efficiency superplasticizer Master Glenium Sky 8808		0.0105	285	75	75	16.5698	23	50			7		86.8
48.1	Plain	drying	600	0.25	2.7	0.45	ASTM Type 1 ordinary Portland cement	PⅠ42.5R		3.2								0			0			0	high-efficiency superplasticizer Master Glenium Sky 8808		0.0105	285	75	75	16.5698	23	50			7		86.8
48.1	Plain	drying	600	0.25	2.7	0.45	ASTM Type 1 ordinary Portland cement	PⅠ42.5R		3.2								0			0			0	high-efficiency superplasticizer Master Glenium Sky 8808		0.0105	285	75	75	16.5698	23	50			7		86.8
48.1	Plain	drying	600	0.25	2.7	0.45	ASTM Type 1 ordinary Portland cement	PⅠ42.5R		3.2								0			0			0	high-efficiency superplasticizer Master Glenium Sky 8808		0.0105	285	75	75	16.5698	23	50			7		86.8
48.1	Plain	drying	600	0.25	2.7	0.45	ASTM Type 1 ordinary Portland cement	PⅠ42.5R		3.2								0			0			0	high-efficiency superplasticizer Master Glenium Sky 8808		0.0105	285	75	75	16.5698	23	50			7		86.8
48.1	Plain	drying	600	0.25	2.7	0.45	ASTM Type 1 ordinary Portland cement	PⅠ42.5R		3.2								0			0			0	high-efficiency superplasticizer Master Glenium Sky 8808		0.0105	285	75	75	16.5698	23	50			7		86.8
48.2	SF10	drying	540	0.25	2.66	0.45	ASTM Type 1 ordinary Portland cement	PⅠ42.5R		3.2								0	60		0.1			0	high-efficiency superplasticizer Master Glenium Sky 8808		0.0105	285	75	75	16.5698	23	50			7		93.3
48.2	SF10	drying	540	0.25	2.66	0.45	ASTM Type 1 ordinary Portland cement	PⅠ42.5R		3.2								0	60		0.1			0	high-efficiency superplasticizer Master Glenium Sky 8808		0.0105	285	75	75	16.5698	23	50			7		93.3
48.2	SF10	drying	540	0.25	2.66	0.45	ASTM Type 1 ordinary Portland cement	PⅠ42.5R		3.2								0	60		0.1			0	high-efficiency superplasticizer Master Glenium Sky 8808		0.0105	285	75	75	16.5698	23	50			7		93.3
48.2	SF10	drying	540	0.25	2.66	0.45	ASTM Type 1 ordinary Portland cement	PⅠ42.5R		3.2								0	60		0.1			0	high-efficiency superplasticizer Master Glenium Sky 8808		0.0105	285	75	75	16.5698	23	50			7		93.3
48.2	SF10	drying	540	0.25	2.66	0.45	ASTM Type 1 ordinary Portland cement	PⅠ42.5R		3.2								0	60		0.1			0	high-efficiency superplasticizer Master Glenium Sky 8808		0.0105	285	75	75	16.5698	23	50			7		93.3
48.2	SF10	drying	540	0.25	2.66	0.45	ASTM Type 1 ordinary Portland cement	PⅠ42.5R		3.2								0	60		0.1			0	high-efficiency superplasticizer Master Glenium Sky 8808		0.0105	285	75	75	16.5698	23	50			7		93.3
48.2	SF10	drying	540	0.25	2.66	0.45	ASTM Type 1 ordinary Portland cement	PⅠ42.5R		3.2								0	60		0.1			0	high-efficiency superplasticizer Master Glenium Sky 8808		0.0105	285	75	75	16.5698	23	50			7		93.3
48.2	SF10	drying	540	0.25	2.66	0.45	ASTM Type 1 ordinary Portland cement	PⅠ42.5R		3.2								0	60		0.1			0	high-efficiency superplasticizer Master Glenium Sky 8808		0.0105	285	75	75	16.5698	23	50			7		93.3
48.2	SF10	drying	540	0.25	2.66	0.45	ASTM Type 1 ordinary Portland cement	PⅠ42.5R		3.2								0	60		0.1			0	high-efficiency superplasticizer Master Glenium Sky 8808		0.0105	285	75	75	16.5698	23	50			7		93.3
48.3	GGBS30	drying	420	0.25	2.66	0.45	ASTM Type 1 ordinary Portland cement	PⅠ42.5R		3.2								0			0	180		0.3	high-efficiency superplasticizer Master Glenium Sky 8808		0.0105	285	75	75	16.5698	23	50			7		86.7
48.3	GGBS30	drying	420	0.25	2.66	0.45	ASTM Type 1 ordinary Portland cement	PⅠ42.5R		3.2								0			0	180		0.3	high-efficiency superplasticizer Master Glenium Sky 8808		0.0105	285	75	75	16.5698	23	50			7		86.7
48.3	GGBS30	drying	420	0.25	2.66	0.45	ASTM Type 1 ordinary Portland cement	PⅠ42.5R		3.2								0			0	180		0.3	high-efficiency superplasticizer Master Glenium Sky 8808		0.0105	285	75	75	16.5698	23	50			7		86.7
48.3	GGBS30	drying	420	0.25	2.66	0.45	ASTM Type 1 ordinary Portland cement	PⅠ42.5R		3.2								0			0	180		0.3	high-efficiency superplasticizer Master Glenium Sky 8808		0.0105	285	75	75	16.5698	23	50			7		86.7
48.3	GGBS30	drying	420	0.25	2.66	0.45	ASTM Type 1 ordinary Portland cement	PⅠ42.5R		3.2								0			0	180		0.3	high-efficiency superplasticizer Master Glenium Sky 8808		0.0105	285	75	75	16.5698	23	50			7		86.7
48.3	GGBS30	drying	420	0.25	2.66	0.45	ASTM Type 1 ordinary Portland cement	PⅠ42.5R		3.2								0			0	180		0.3	high-efficiency superplasticizer Master Glenium Sky 8808		0.0105	285	75	75	16.5698	23	50			7		86.7
48.3	GGBS30	drying	420	0.25	2.66	0.45	ASTM Type 1 ordinary Portland cement	PⅠ42.5R		3.2								0			0	180		0.3	high-efficiency superplasticizer Master Glenium Sky 8808		0.0105	285	75	75	16.5698	23	50			7		86.7
48.3	GGBS30	drying	420	0.25	2.66	0.45	ASTM Type 1 ordinary Portland cement	PⅠ42.5R		3.2								0			0	180		0.3	high-efficiency superplasticizer Master Glenium Sky 8808		0.0105	285	75	75	16.5698	23	50			7		86.7
48.3	GGBS30	drying	420	0.25	2.66	0.45	ASTM Type 1 ordinary Portland cement	PⅠ42.5R		3.2								0			0	180		0.3	high-efficiency superplasticizer Master Glenium Sky 8808		0.0105	285	75	75	16.5698	23	50			7		86.7
48.3	GGBS30	drying	420	0.25	2.66	0.45	ASTM Type 1 ordinary Portland cement	PⅠ42.5R		3.2								0			0	180		0.3	high-efficiency superplasticizer Master Glenium Sky 8808		0.0105	285	75	75	16.5698	23	50			7		86.7
48.4	SF10GGBS30	drying	360	0.25	2.62	0.45	ASTM Type 1 ordinary Portland cement	PⅠ42.5R		3.2								0	60		0.1	180		0.3	high-efficiency superplasticizer Master Glenium Sky 8808		0.0105	285	75	75	16.5698	23	50			7		88.2
48.4	SF10GGBS30	drying	360	0.25	2.62	0.45	ASTM Type 1 ordinary Portland cement	PⅠ42.5R		3.2								0	60		0.1	180		0.3	high-efficiency superplasticizer Master Glenium Sky 8808		0.0105	285	75	75	16.5698	23	50			7		88.2
48.4	SF10GGBS30	drying	360	0.25	2.62	0.45	ASTM Type 1 ordinary Portland cement	PⅠ42.5R		3.2								0	60		0.1	180		0.3	high-efficiency superplasticizer Master Glenium Sky 8808		0.0105	285	75	75	16.5698	23	50			7		88.2
48.4	SF10GGBS30	drying	360	0.25	2.62	0.45	ASTM Type 1 ordinary Portland cement	PⅠ42.5R		3.2								0	60		0.1	180		0.3	high-efficiency superplasticizer Master Glenium Sky 8808		0.0105	285	75	75	16.5698	23	50			7		88.2
48.4	SF10GGBS30	drying	360	0.25	2.62	0.45	ASTM Type 1 ordinary Portland cement	PⅠ42.5R		3.2								0	60		0.1	180		0.3	high-efficiency superplasticizer Master Glenium Sky 8808		0.0105	285	75	75	16.5698	23	50			7		88.2
48.4	SF10GGBS30	drying	360	0.25	2.62	0.45	ASTM Type 1 ordinary Portland cement	PⅠ42.5R		3.2								0	60		0.1	180		0.3	high-efficiency superplasticizer Master Glenium Sky 8808		0.0105	285	75	75	16.5698	23	50			7		88.2
48.4	SF10GGBS30	drying	360	0.25	2.62	0.45	ASTM Type 1 ordinary Portland cement	PⅠ42.5R		3.2								0	60		0.1	180		0.3	high-efficiency superplasticizer Master Glenium Sky 8808		0.0105	285	75	75	16.5698	23	50			7		88.2
48.4	SF10GGBS30	drying	360	0.25	2.62	0.45	ASTM Type 1 ordinary Portland cement	PⅠ42.5R		3.2								0	60		0.1	180		0.3	high-efficiency superplasticizer Master Glenium Sky 8808		0.0105	285	75	75	16.5698	23	50			7		88.2
48.4	SF10GGBS30	drying	360	0.25	2.62	0.45	ASTM Type 1 ordinary Portland cement	PⅠ42.5R		3.2								0	60		0.1	180		0.3	high-efficiency superplasticizer Master Glenium Sky 8808		0.0105	285	75	75	16.5698	23	50			7		88.2
48.5	Plain	drying	600	0.25	2.7	0.45	ASTM Type 1 ordinary Portland cement	PⅠ42.5R		3.2								0			0			0	high-efficiency superplasticizer Master Glenium Sky 8808		0.0105	285	75	75	16.5698	23	50			28		86.8
48.5	Plain	drying	600	0.25	2.7	0.45	ASTM Type 1 ordinary Portland cement	PⅠ42.5R		3.2								0			0			0	high-efficiency superplasticizer Master Glenium Sky 8808		0.0105	285	75	75	16.5698	23	50			28		86.8
48.5	Plain	drying	600	0.25	2.7	0.45	ASTM Type 1 ordinary Portland cement	PⅠ42.5R		3.2								0			0			0	high-efficiency superplasticizer Master Glenium Sky 8808		0.0105	285	75	75	16.5698	23	50			28		86.8
48.5	Plain	drying	600	0.25	2.7	0.45	ASTM Type 1 ordinary Portland cement	PⅠ42.5R		3.2								0			0			0	high-efficiency superplasticizer Master Glenium Sky 8808		0.0105	285	75	75	16.5698	23	50			28		86.8
48.5	Plain	drying	600	0.25	2.7	0.45	ASTM Type 1 ordinary Portland cement	PⅠ42.5R		3.2								0			0			0	high-efficiency superplasticizer Master Glenium Sky 8808		0.0105	285	75	75	16.5698	23	50			28		86.8
48.5	Plain	drying	600	0.25	2.7	0.45	ASTM Type 1 ordinary Portland cement	PⅠ42.5R		3.2								0			0			0	high-efficiency superplasticizer Master Glenium Sky 8808		0.0105	285	75	75	16.5698	23	50			28		86.8
48.5	Plain	drying	600	0.25	2.7	0.45	ASTM Type 1 ordinary Portland cement	PⅠ42.5R		3.2								0			0			0	high-efficiency superplasticizer Master Glenium Sky 8808		0.0105	285	75	75	16.5698	23	50			28		86.8
48.5	Plain	drying	600	0.25	2.7	0.45	ASTM Type 1 ordinary Portland cement	PⅠ42.5R		3.2								0			0			0	high-efficiency superplasticizer Master Glenium Sky 8808		0.0105	285	75	75	16.5698	23	50			28		86.8
48.5	Plain	drying	600	0.25	2.7	0.45	ASTM Type 1 ordinary Portland cement	PⅠ42.5R		3.2								0			0			0	high-efficiency superplasticizer Master Glenium Sky 8808		0.0105	285	75	75	16.5698	23	50			28		86.8
48.6	SF10	drying	540	0.25	2.66	0.45	ASTM Type 1 ordinary Portland cement	PⅠ42.5R		3.2								0	60		0.1			0	high-efficiency superplasticizer Master Glenium Sky 8808		0.0105	285	75	75	16.5698	23	50			28		93.3
48.6	SF10	drying	540	0.25	2.66	0.45	ASTM Type 1 ordinary Portland cement	PⅠ42.5R		3.2								0	60		0.1			0	high-efficiency superplasticizer Master Glenium Sky 8808		0.0105	285	75	75	16.5698	23	50			28		93.3
48.6	SF10	drying	540	0.25	2.66	0.45	ASTM Type 1 ordinary Portland cement	PⅠ42.5R		3.2								0	60		0.1			0	high-efficiency superplasticizer Master Glenium Sky 8808		0.0105	285	75	75	16.5698	23	50			28		93.3
48.6	SF10	drying	540	0.25	2.66	0.45	ASTM Type 1 ordinary Portland cement	PⅠ42.5R		3.2								0	60		0.1			0	high-efficiency superplasticizer Master Glenium Sky 8808		0.0105	285	75	75	16.5698	23	50			28		93.3
48.6	SF10	drying	540	0.25	2.66	0.45	ASTM Type 1 ordinary Portland cement	PⅠ42.5R		3.2								0	60		0.1			0	high-efficiency superplasticizer Master Glenium Sky 8808		0.0105	285	75	75	16.5698	23	50			28		93.3
48.6	SF10	drying	540	0.25	2.66	0.45	ASTM Type 1 ordinary Portland cement	PⅠ42.5R		3.2								0	60		0.1			0	high-efficiency superplasticizer Master Glenium Sky 8808		0.0105	285	75	75	16.5698	23	50			28		93.3
48.6	SF10	drying	540	0.25	2.66	0.45	ASTM Type 1 ordinary Portland cement	PⅠ42.5R		3.2								0	60		0.1			0	high-efficiency superplasticizer Master Glenium Sky 8808		0.0105	285	75	75	16.5698	23	50			28		93.3
48.6	SF10	drying	540	0.25	2.66	0.45	ASTM Type 1 ordinary Portland cement	PⅠ42.5R		3.2								0	60		0.1			0	high-efficiency superplasticizer Master Glenium Sky 8808		0.0105	285	75	75	16.5698	23	50			28		93.3
48.6	SF10	drying	540	0.25	2.66	0.45	ASTM Type 1 ordinary Portland cement	PⅠ42.5R		3.2								0	60		0.1			0	high-efficiency superplasticizer Master Glenium Sky 8808		0.0105	285	75	75	16.5698	23	50			28		93.3
48.7	GGBS30	drying	420	0.25	2.66	0.45	ASTM Type 1 ordinary Portland cement	PⅠ42.5R		3.2								0			0	180		0.3	high-efficiency superplasticizer Master Glenium Sky 8808		0.0105	285	75	75	16.5698	23	50			28		86.7
48.7	GGBS30	drying	420	0.25	2.66	0.45	ASTM Type 1 ordinary Portland cement	PⅠ42.5R		3.2								0			0	180		0.3	high-efficiency superplasticizer Master Glenium Sky 8808		0.0105	285	75	75	16.5698	23	50			28		86.7
48.7	GGBS30	drying	420	0.25	2.66	0.45	ASTM Type 1 ordinary Portland cement	PⅠ42.5R		3.2								0			0	180		0.3	high-efficiency superplasticizer Master Glenium Sky 8808		0.0105	285	75	75	16.5698	23	50			28		86.7
48.7	GGBS30	drying	420	0.25	2.66	0.45	ASTM Type 1 ordinary Portland cement	PⅠ42.5R		3.2								0			0	180		0.3	high-efficiency superplasticizer Master Glenium Sky 8808		0.0105	285	75	75	16.5698	23	50			28		86.7
48.7	GGBS30	drying	420	0.25	2.66	0.45	ASTM Type 1 ordinary Portland cement	PⅠ42.5R		3.2								0			0	180		0.3	high-efficiency superplasticizer Master Glenium Sky 8808		0.0105	285	75	75	16.5698	23	50			28		86.7
48.7	GGBS30	drying	420	0.25	2.66	0.45	ASTM Type 1 ordinary Portland cement	PⅠ42.5R		3.2								0			0	180		0.3	high-efficiency superplasticizer Master Glenium Sky 8808		0.0105	285	75	75	16.5698	23	50			28		86.7
48.7	GGBS30	drying	420	0.25	2.66	0.45	ASTM Type 1 ordinary Portland cement	PⅠ42.5R		3.2								0			0	180		0.3	high-efficiency superplasticizer Master Glenium Sky 8808		0.0105	285	75	75	16.5698	23	50			28		86.7
48.7	GGBS30	drying	420	0.25	2.66	0.45	ASTM Type 1 ordinary Portland cement	PⅠ42.5R		3.2								0			0	180		0.3	high-efficiency superplasticizer Master Glenium Sky 8808		0.0105	285	75	75	16.5698	23	50			28		86.7
48.7	GGBS30	drying	420	0.25	2.66	0.45	ASTM Type 1 ordinary Portland cement	PⅠ42.5R		3.2								0			0	180		0.3	high-efficiency superplasticizer Master Glenium Sky 8808		0.0105	285	75	75	16.5698	23	50			28		86.7
48.8	SF10GGBS30	drying	360	0.25	2.62	0.45	ASTM Type 1 ordinary Portland cement	PⅠ42.5R		3.2								0	60		0.1	180		0.3	high-efficiency superplasticizer Master Glenium Sky 8808		0.0105	285	75	75	16.5698	23	50			28		88.2
48.8	SF10GGBS30	drying	360	0.25	2.62	0.45	ASTM Type 1 ordinary Portland cement	PⅠ42.5R		3.2								0	60		0.1	180		0.3	high-efficiency superplasticizer Master Glenium Sky 8808		0.0105	285	75	75	16.5698	23	50			28		88.2
48.8	SF10GGBS30	drying	360	0.25	2.62	0.45	ASTM Type 1 ordinary Portland cement	PⅠ42.5R		3.2								0	60		0.1	180		0.3	high-efficiency superplasticizer Master Glenium Sky 8808		0.0105	285	75	75	16.5698	23	50			28		88.2
48.8	SF10GGBS30	drying	360	0.25	2.62	0.45	ASTM Type 1 ordinary Portland cement	PⅠ42.5R		3.2								0	60		0.1	180		0.3	high-efficiency superplasticizer Master Glenium Sky 8808		0.0105	285	75	75	16.5698	23	50			28		88.2
48.8	SF10GGBS30	drying	360	0.25	2.62	0.45	ASTM Type 1 ordinary Portland cement	PⅠ42.5R		3.2								0	60		0.1	180		0.3	high-efficiency superplasticizer Master Glenium Sky 8808		0.0105	285	75	75	16.5698	23	50			28		88.2
48.8	SF10GGBS30	drying	360	0.25	2.62	0.45	ASTM Type 1 ordinary Portland cement	PⅠ42.5R		3.2								0	60		0.1	180		0.3	high-efficiency superplasticizer Master Glenium Sky 8808		0.0105	285	75	75	16.5698	23	50			28		88.2
48.8	SF10GGBS30	drying	360	0.25	2.62	0.45	ASTM Type 1 ordinary Portland cement	PⅠ42.5R		3.2								0	60		0.1	180		0.3	high-efficiency superplasticizer Master Glenium Sky 8808		0.0105	285	75	75	16.5698	23	50			28		88.2
48.8	SF10GGBS30	drying	360	0.25	2.62	0.45	ASTM Type 1 ordinary Portland cement	PⅠ42.5R		3.2								0	60		0.1	180		0.3	high-efficiency superplasticizer Master Glenium Sky 8808		0.0105	285	75	75	16.5698	23	50			28		88.2
48.8	SF10GGBS30	drying	360	0.25	2.62	0.45	ASTM Type 1 ordinary Portland cement	PⅠ42.5R		3.2								0	60		0.1	180		0.3	high-efficiency superplasticizer Master Glenium Sky 8808		0.0105	285	75	75	16.5698	23	50			28		88.2
48.9	Plain	drying	600	0.25	2.7	0.45	ASTM Type 1 ordinary Portland cement	PⅠ42.5R		3.2								0			0			0	high-efficiency superplasticizer Master Glenium Sky 8808		0.0105	285	75	75	16.5698	23	50			91		86.8
48.9	Plain	drying	600	0.25	2.7	0.45	ASTM Type 1 ordinary Portland cement	PⅠ42.5R		3.2								0			0			0	high-efficiency superplasticizer Master Glenium Sky 8808		0.0105	285	75	75	16.5698	23	50			91		86.8
48.9	Plain	drying	600	0.25	2.7	0.45	ASTM Type 1 ordinary Portland cement	PⅠ42.5R		3.2								0			0			0	high-efficiency superplasticizer Master Glenium Sky 8808		0.0105	285	75	75	16.5698	23	50			91		86.8
48.9	Plain	drying	600	0.25	2.7	0.45	ASTM Type 1 ordinary Portland cement	PⅠ42.5R		3.2								0			0			0	high-efficiency superplasticizer Master Glenium Sky 8808		0.0105	285	75	75	16.5698	23	50			91		86.8
48.9	Plain	drying	600	0.25	2.7	0.45	ASTM Type 1 ordinary Portland cement	PⅠ42.5R		3.2								0			0			0	high-efficiency superplasticizer Master Glenium Sky 8808		0.0105	285	75	75	16.5698	23	50			91		86.8
48.9	Plain	drying	600	0.25	2.7	0.45	ASTM Type 1 ordinary Portland cement	PⅠ42.5R		3.2								0			0			0	high-efficiency superplasticizer Master Glenium Sky 8808		0.0105	285	75	75	16.5698	23	50			91		86.8
48.9	Plain	drying	600	0.25	2.7	0.45	ASTM Type 1 ordinary Portland cement	PⅠ42.5R		3.2								0			0			0	high-efficiency superplasticizer Master Glenium Sky 8808		0.0105	285	75	75	16.5698	23	50			91		86.8
48.9	Plain	drying	600	0.25	2.7	0.45	ASTM Type 1 ordinary Portland cement	PⅠ42.5R		3.2								0			0			0	high-efficiency superplasticizer Master Glenium Sky 8808		0.0105	285	75	75	16.5698	23	50			91		86.8
48.9	Plain	drying	600	0.25	2.7	0.45	ASTM Type 1 ordinary Portland cement	PⅠ42.5R		3.2								0			0			0	high-efficiency superplasticizer Master Glenium Sky 8808		0.0105	285	75	75	16.5698	23	50			91		86.8
48.10	SF10	drying	540	0.25	2.66	0.45	ASTM Type 1 ordinary Portland cement	PⅠ42.5R		3.2								0	60		0.1			0	high-efficiency superplasticizer Master Glenium Sky 8808		0.0105	285	75	75	16.5698	23	50			91		93.3
48.10	SF10	drying	540	0.25	2.66	0.45	ASTM Type 1 ordinary Portland cement	PⅠ42.5R		3.2								0	60		0.1			0	high-efficiency superplasticizer Master Glenium Sky 8808		0.0105	285	75	75	16.5698	23	50			91		93.3
48.10	SF10	drying	540	0.25	2.66	0.45	ASTM Type 1 ordinary Portland cement	PⅠ42.5R		3.2								0	60		0.1			0	high-efficiency superplasticizer Master Glenium Sky 8808		0.0105	285	75	75	16.5698	23	50			91		93.3
48.10	SF10	drying	540	0.25	2.66	0.45	ASTM Type 1 ordinary Portland cement	PⅠ42.5R		3.2								0	60		0.1			0	high-efficiency superplasticizer Master Glenium Sky 8808		0.0105	285	75	75	16.5698	23	50			91		93.3
48.10	SF10	drying	540	0.25	2.66	0.45	ASTM Type 1 ordinary Portland cement	PⅠ42.5R		3.2								0	60		0.1			0	high-efficiency superplasticizer Master Glenium Sky 8808		0.0105	285	75	75	16.5698	23	50			91		93.3
48.10	SF10	drying	540	0.25	2.66	0.45	ASTM Type 1 ordinary Portland cement	PⅠ42.5R		3.2								0	60		0.1			0	high-efficiency superplasticizer Master Glenium Sky 8808		0.0105	285	75	75	16.5698	23	50			91		93.3
48.10	SF10	drying	540	0.25	2.66	0.45	ASTM Type 1 ordinary Portland cement	PⅠ42.5R		3.2								0	60		0.1			0	high-efficiency superplasticizer Master Glenium Sky 8808		0.0105	285	75	75	16.5698	23	50			91		93.3
48.10	SF10	drying	540	0.25	2.66	0.45	ASTM Type 1 ordinary Portland cement	PⅠ42.5R		3.2								0	60		0.1			0	high-efficiency superplasticizer Master Glenium Sky 8808		0.0105	285	75	75	16.5698	23	50			91		93.3
48.11	GGBS30	drying	420	0.25	2.66	0.45	ASTM Type 1 ordinary Portland cement	PⅠ42.5R		3.2								0			0	180		0.3	high-efficiency superplasticizer Master Glenium Sky 8808		0.0105	285	75	75	16.5698	23	50			91		86.7
48.11	GGBS30	drying	420	0.25	2.66	0.45	ASTM Type 1 ordinary Portland cement	PⅠ42.5R		3.2								0			0	180		0.3	high-efficiency superplasticizer Master Glenium Sky 8808		0.0105	285	75	75	16.5698	23	50			91		86.7
48.11	GGBS30	drying	420	0.25	2.66	0.45	ASTM Type 1 ordinary Portland cement	PⅠ42.5R		3.2								0			0	180		0.3	high-efficiency superplasticizer Master Glenium Sky 8808		0.0105	285	75	75	16.5698	23	50			91		86.7
48.11	GGBS30	drying	420	0.25	2.66	0.45	ASTM Type 1 ordinary Portland cement	PⅠ42.5R		3.2								0			0	180		0.3	high-efficiency superplasticizer Master Glenium Sky 8808		0.0105	285	75	75	16.5698	23	50			91		86.7
48.11	GGBS30	drying	420	0.25	2.66	0.45	ASTM Type 1 ordinary Portland cement	PⅠ42.5R		3.2								0			0	180		0.3	high-efficiency superplasticizer Master Glenium Sky 8808		0.0105	285	75	75	16.5698	23	50			91		86.7
48.11	GGBS30	drying	420	0.25	2.66	0.45	ASTM Type 1 ordinary Portland cement	PⅠ42.5R		3.2								0			0	180		0.3	high-efficiency superplasticizer Master Glenium Sky 8808		0.0105	285	75	75	16.5698	23	50			91		86.7
48.11	GGBS30	drying	420	0.25	2.66	0.45	ASTM Type 1 ordinary Portland cement	PⅠ42.5R		3.2								0			0	180		0.3	high-efficiency superplasticizer Master Glenium Sky 8808		0.0105	285	75	75	16.5698	23	50			91		86.7
48.11	GGBS30	drying	420	0.25	2.66	0.45	ASTM Type 1 ordinary Portland cement	PⅠ42.5R		3.2								0			0	180		0.3	high-efficiency superplasticizer Master Glenium Sky 8808		0.0105	285	75	75	16.5698	23	50			91		86.7
48.11	GGBS30	drying	420	0.25	2.66	0.45	ASTM Type 1 ordinary Portland cement	PⅠ42.5R		3.2								0			0	180		0.3	high-efficiency superplasticizer Master Glenium Sky 8808		0.0105	285	75	75	16.5698	23	50			91		86.7
48.12	SF10GGBS30	drying	360	0.25	2.62	0.45	ASTM Type 1 ordinary Portland cement	PⅠ42.5R		3.2								0	60		0.1	180		0.3	high-efficiency superplasticizer Master Glenium Sky 8808		0.0105	285	75	75	16.5698	23	50			91		88.2
48.12	SF10GGBS30	drying	360	0.25	2.62	0.45	ASTM Type 1 ordinary Portland cement	PⅠ42.5R		3.2								0	60		0.1	180		0.3	high-efficiency superplasticizer Master Glenium Sky 8808		0.0105	285	75	75	16.5698	23	50			91		88.2
48.12	SF10GGBS30	drying	360	0.25	2.62	0.45	ASTM Type 1 ordinary Portland cement	PⅠ42.5R		3.2								0	60		0.1	180		0.3	high-efficiency superplasticizer Master Glenium Sky 8808		0.0105	285	75	75	16.5698	23	50			91		88.2
48.12	SF10GGBS30	drying	360	0.25	2.62	0.45	ASTM Type 1 ordinary Portland cement	PⅠ42.5R		3.2								0	60		0.1	180		0.3	high-efficiency superplasticizer Master Glenium Sky 8808		0.0105	285	75	75	16.5698	23	50			91		88.2
48.12	SF10GGBS30	drying	360	0.25	2.62	0.45	ASTM Type 1 ordinary Portland cement	PⅠ42.5R		3.2								0	60		0.1	180		0.3	high-efficiency superplasticizer Master Glenium Sky 8808		0.0105	285	75	75	16.5698	23	50			91		88.2
48.12	SF10GGBS30	drying	360	0.25	2.62	0.45	ASTM Type 1 ordinary Portland cement	PⅠ42.5R		3.2								0	60		0.1	180		0.3	high-efficiency superplasticizer Master Glenium Sky 8808		0.0105	285	75	75	16.5698	23	50			91		88.2
48.12	SF10GGBS30	drying	360	0.25	2.62	0.45	ASTM Type 1 ordinary Portland cement	PⅠ42.5R		3.2								0	60		0.1	180		0.3	high-efficiency superplasticizer Master Glenium Sky 8808		0.0105	285	75	75	16.5698	23	50			91		88.2
48.12	SF10GGBS30	drying	360	0.25	2.62	0.45	ASTM Type 1 ordinary Portland cement	PⅠ42.5R		3.2								0	60		0.1	180		0.3	high-efficiency superplasticizer Master Glenium Sky 8808		0.0105	285	75	75	16.5698	23	50			91		88.2
48.12	SF10GGBS30	drying	360	0.25	2.62	0.45	ASTM Type 1 ordinary Portland cement	PⅠ42.5R		3.2								0	60		0.1	180		0.3	high-efficiency superplasticizer Master Glenium Sky 8808		0.0105	285	75	75	16.5698	23	50			91		88.2
49.1	FC1	drying	210	0.45	7.88	0.36	PO42.5	PO42.5	Flower granite	2.8		Flower granite				52	Fgrade	0.198473	0		0			0	Polycarboxylic acid high-efficiency superplasticizer		1.6	400	100	100	22.2222	20	50			1
49.1	FC1	drying	210	0.45	7.88	0.36	PO42.5	PO42.5	Flower granite	2.8		Flower granite				52	Fgrade	0.198473	0		0			0	Polycarboxylic acid high-efficiency superplasticizer		1.6	400	100	100	22.2222	20	50			1
49.1	FC1	drying	210	0.45	7.88	0.36	PO42.5	PO42.5	Flower granite	2.8		Flower granite				52	Fgrade	0.198473	0		0			0	Polycarboxylic acid high-efficiency superplasticizer		1.6	400	100	100	22.2222	20	50			1
49.1	FC1	drying	210	0.45	7.88	0.36	PO42.5	PO42.5	Flower granite	2.8		Flower granite				52	Fgrade	0.198473	0		0			0	Polycarboxylic acid high-efficiency superplasticizer		1.6	400	100	100	22.2222	20	50			1
49.1	FC1	drying	210	0.45	7.88	0.36	PO42.5	PO42.5	Flower granite	2.8		Flower granite				52	Fgrade	0.198473	0		0			0	Polycarboxylic acid high-efficiency superplasticizer		1.6	400	100	100	22.2222	20	50			1
49.1	FC1	drying	210	0.45	7.88	0.36	PO42.5	PO42.5	Flower granite	2.8		Flower granite				52	Fgrade	0.198473	0		0			0	Polycarboxylic acid high-efficiency superplasticizer		1.6	400	100	100	22.2222	20	50			1
49.1	FC1	drying	210	0.45	7.88	0.36	PO42.5	PO42.5	Flower granite	2.8		Flower granite				52	Fgrade	0.198473	0		0			0	Polycarboxylic acid high-efficiency superplasticizer		1.6	400	100	100	22.2222	20	50			1
49.2	FC2	drying	234	0.4	6.96	0.35	PO42.5	PO42.5	Flower granite	2.8		Flower granite				59	Fgrade	0.201365	0		0			0	Polycarboxylic acid high-efficiency superplasticizer		1.8	400	100	100	22.2222	20	50			1
49.2	FC2	drying	234	0.4	6.96	0.35	PO42.5	PO42.5	Flower granite	2.8		Flower granite				59	Fgrade	0.201365	0		0			0	Polycarboxylic acid high-efficiency superplasticizer		1.8	400	100	100	22.2222	20	50			1
49.2	FC2	drying	234	0.4	6.96	0.35	PO42.5	PO42.5	Flower granite	2.8		Flower granite				59	Fgrade	0.201365	0		0			0	Polycarboxylic acid high-efficiency superplasticizer		1.8	400	100	100	22.2222	20	50			1
49.2	FC2	drying	234	0.4	6.96	0.35	PO42.5	PO42.5	Flower granite	2.8		Flower granite				59	Fgrade	0.201365	0		0			0	Polycarboxylic acid high-efficiency superplasticizer		1.8	400	100	100	22.2222	20	50			1
49.2	FC2	drying	234	0.4	6.96	0.35	PO42.5	PO42.5	Flower granite	2.8		Flower granite				59	Fgrade	0.201365	0		0			0	Polycarboxylic acid high-efficiency superplasticizer		1.8	400	100	100	22.2222	20	50			1
49.2	FC2	drying	234	0.4	6.96	0.35	PO42.5	PO42.5	Flower granite	2.8		Flower granite				59	Fgrade	0.201365	0		0			0	Polycarboxylic acid high-efficiency superplasticizer		1.8	400	100	100	22.2222	20	50			1
49.2	FC2	drying	234	0.4	6.96	0.35	PO42.5	PO42.5	Flower granite	2.8		Flower granite				59	Fgrade	0.201365	0		0			0	Polycarboxylic acid high-efficiency superplasticizer		1.8	400	100	100	22.2222	20	50			1
49.3	FC3	drying	265	0.35	6.07	0.35	PO42.5	PO42.5	Flower granite	2.8		Flower granite				66	Fgrade	0.199396	0		0			0	Polycarboxylic acid high-efficiency superplasticizer		2	400	100	100	22.2222	20	50			1
49.3	FC3	drying	265	0.35	6.07	0.35	PO42.5	PO42.5	Flower granite	2.8		Flower granite				66	Fgrade	0.199396	0		0			0	Polycarboxylic acid high-efficiency superplasticizer		2	400	100	100	22.2222	20	50			1
49.3	FC3	drying	265	0.35	6.07	0.35	PO42.5	PO42.5	Flower granite	2.8		Flower granite				66	Fgrade	0.199396	0		0			0	Polycarboxylic acid high-efficiency superplasticizer		2	400	100	100	22.2222	20	50			1
49.3	FC3	drying	265	0.35	6.07	0.35	PO42.5	PO42.5	Flower granite	2.8		Flower granite				66	Fgrade	0.199396	0		0			0	Polycarboxylic acid high-efficiency superplasticizer		2	400	100	100	22.2222	20	50			1
49.3	FC3	drying	265	0.35	6.07	0.35	PO42.5	PO42.5	Flower granite	2.8		Flower granite				66	Fgrade	0.199396	0		0			0	Polycarboxylic acid high-efficiency superplasticizer		2	400	100	100	22.2222	20	50			1
49.3	FC3	drying	265	0.35	6.07	0.35	PO42.5	PO42.5	Flower granite	2.8		Flower granite				66	Fgrade	0.199396	0		0			0	Polycarboxylic acid high-efficiency superplasticizer		2	400	100	100	22.2222	20	50			1
49.3	FC3	drying	265	0.35	6.07	0.35	PO42.5	PO42.5	Flower granite	2.8		Flower granite				66	Fgrade	0.199396	0		0			0	Polycarboxylic acid high-efficiency superplasticizer		2	400	100	100	22.2222	20	50			1
49.4	FC4	drying	307	0.3	5.11	0.35	PO42.5	PO42.5	Flower granite	2.8		Flower granite				77	Fgrade	0.200521	0		0			0	Polycarboxylic acid high-efficiency superplasticizer		2.3	400	100	100	22.2222	20	50			1
49.4	FC4	drying	307	0.3	5.11	0.35	PO42.5	PO42.5	Flower granite	2.8		Flower granite				77	Fgrade	0.200521	0		0			0	Polycarboxylic acid high-efficiency superplasticizer		2.3	400	100	100	22.2222	20	50			1
49.4	FC4	drying	307	0.3	5.11	0.35	PO42.5	PO42.5	Flower granite	2.8		Flower granite				77	Fgrade	0.200521	0		0			0	Polycarboxylic acid high-efficiency superplasticizer		2.3	400	100	100	22.2222	20	50			1
49.4	FC4	drying	307	0.3	5.11	0.35	PO42.5	PO42.5	Flower granite	2.8		Flower granite				77	Fgrade	0.200521	0		0			0	Polycarboxylic acid high-efficiency superplasticizer		2.3	400	100	100	22.2222	20	50			1
49.4	FC4	drying	307	0.3	5.11	0.35	PO42.5	PO42.5	Flower granite	2.8		Flower granite				77	Fgrade	0.200521	0		0			0	Polycarboxylic acid high-efficiency superplasticizer		2.3	400	100	100	22.2222	20	50			1
49.4	FC4	drying	307	0.3	5.11	0.35	PO42.5	PO42.5	Flower granite	2.8		Flower granite				77	Fgrade	0.200521	0		0			0	Polycarboxylic acid high-efficiency superplasticizer		2.3	400	100	100	22.2222	20	50			1
49.4	FC4	drying	307	0.3	5.11	0.35	PO42.5	PO42.5	Flower granite	2.8		Flower granite				77	Fgrade	0.200521	0		0			0	Polycarboxylic acid high-efficiency superplasticizer		2.3	400	100	100	22.2222	20	50			1
49.5	SFC1	drying	205	0.45	7.43	0.36	PO42.5	PO42.5	Flower granite	2.8		Flower granite				55	Fgrade	0.20073	14		0.0510949			0	Polycarboxylic acid high-efficiency superplasticizer		2.2	400	100	100	22.2222	20	50			1
49.5	SFC1	drying	205	0.45	7.43	0.36	PO42.5	PO42.5	Flower granite	2.8		Flower granite				55	Fgrade	0.20073	14		0.0510949			0	Polycarboxylic acid high-efficiency superplasticizer		2.2	400	100	100	22.2222	20	50			1
49.5	SFC1	drying	205	0.45	7.43	0.36	PO42.5	PO42.5	Flower granite	2.8		Flower granite				55	Fgrade	0.20073	14		0.0510949			0	Polycarboxylic acid high-efficiency superplasticizer		2.2	400	100	100	22.2222	20	50			1
49.5	SFC1	drying	205	0.45	7.43	0.36	PO42.5	PO42.5	Flower granite	2.8		Flower granite				55	Fgrade	0.20073	14		0.0510949			0	Polycarboxylic acid high-efficiency superplasticizer		2.2	400	100	100	22.2222	20	50			1
49.5	SFC1	drying	205	0.45	7.43	0.36	PO42.5	PO42.5	Flower granite	2.8		Flower granite				55	Fgrade	0.20073	14		0.0510949			0	Polycarboxylic acid high-efficiency superplasticizer		2.2	400	100	100	22.2222	20	50			1
49.5	SFC1	drying	205	0.45	7.43	0.36	PO42.5	PO42.5	Flower granite	2.8		Flower granite				55	Fgrade	0.20073	14		0.0510949			0	Polycarboxylic acid high-efficiency superplasticizer		2.2	400	100	100	22.2222	20	50			1
49.5	SFC1	drying	205	0.45	7.43	0.36	PO42.5	PO42.5	Flower granite	2.8		Flower granite				55	Fgrade	0.20073	14		0.0510949			0	Polycarboxylic acid high-efficiency superplasticizer		2.2	400	100	100	22.2222	20	50			1
49.6	SFC2	drying	229	0.4	6.59	0.36	PO42.5	PO42.5	Flower granite	2.8		Flower granite				61	Fgrade	0.2	15		0.0491803			0	Polycarboxylic acid high-efficiency superplasticizer		2.4	400	100	100	22.2222	20	50			1
49.6	SFC2	drying	229	0.4	6.59	0.36	PO42.5	PO42.5	Flower granite	2.8		Flower granite				61	Fgrade	0.2	15		0.0491803			0	Polycarboxylic acid high-efficiency superplasticizer		2.4	400	100	100	22.2222	20	50			1
49.6	SFC2	drying	229	0.4	6.59	0.36	PO42.5	PO42.5	Flower granite	2.8		Flower granite				61	Fgrade	0.2	15		0.0491803			0	Polycarboxylic acid high-efficiency superplasticizer		2.4	400	100	100	22.2222	20	50			1
49.6	SFC2	drying	229	0.4	6.59	0.36	PO42.5	PO42.5	Flower granite	2.8		Flower granite				61	Fgrade	0.2	15		0.0491803			0	Polycarboxylic acid high-efficiency superplasticizer		2.4	400	100	100	22.2222	20	50			1
49.6	SFC2	drying	229	0.4	6.59	0.36	PO42.5	PO42.5	Flower granite	2.8		Flower granite				61	Fgrade	0.2	15		0.0491803			0	Polycarboxylic acid high-efficiency superplasticizer		2.4	400	100	100	22.2222	20	50			1
49.6	SFC2	drying	229	0.4	6.59	0.36	PO42.5	PO42.5	Flower granite	2.8		Flower granite				61	Fgrade	0.2	15		0.0491803			0	Polycarboxylic acid high-efficiency superplasticizer		2.4	400	100	100	22.2222	20	50			1
49.6	SFC2	drying	229	0.4	6.59	0.36	PO42.5	PO42.5	Flower granite	2.8		Flower granite				61	Fgrade	0.2	15		0.0491803			0	Polycarboxylic acid high-efficiency superplasticizer		2.4	400	100	100	22.2222	20	50			1
49.7	SFC3	drying	259	0.35	5.72	0.35	PO42.5	PO42.5	Flower granite	2.8		Flower granite				69	Fgrade	0.2	17		0.0492754			0	Polycarboxylic acid high-efficiency superplasticizer		2.8	400	100	100	22.2222	20	50			1
49.7	SFC3	drying	259	0.35	5.72	0.35	PO42.5	PO42.5	Flower granite	2.8		Flower granite				69	Fgrade	0.2	17		0.0492754			0	Polycarboxylic acid high-efficiency superplasticizer		2.8	400	100	100	22.2222	20	50			1
49.7	SFC3	drying	259	0.35	5.72	0.35	PO42.5	PO42.5	Flower granite	2.8		Flower granite				69	Fgrade	0.2	17		0.0492754			0	Polycarboxylic acid high-efficiency superplasticizer		2.8	400	100	100	22.2222	20	50			1
49.7	SFC3	drying	259	0.35	5.72	0.35	PO42.5	PO42.5	Flower granite	2.8		Flower granite				69	Fgrade	0.2	17		0.0492754			0	Polycarboxylic acid high-efficiency superplasticizer		2.8	400	100	100	22.2222	20	50			1
49.7	SFC3	drying	259	0.35	5.72	0.35	PO42.5	PO42.5	Flower granite	2.8		Flower granite				69	Fgrade	0.2	17		0.0492754			0	Polycarboxylic acid high-efficiency superplasticizer		2.8	400	100	100	22.2222	20	50			1
49.7	SFC3	drying	259	0.35	5.72	0.35	PO42.5	PO42.5	Flower granite	2.8		Flower granite				69	Fgrade	0.2	17		0.0492754			0	Polycarboxylic acid high-efficiency superplasticizer		2.8	400	100	100	22.2222	20	50			1
49.7	SFC3	drying	259	0.35	5.72	0.35	PO42.5	PO42.5	Flower granite	2.8		Flower granite				69	Fgrade	0.2	17		0.0492754			0	Polycarboxylic acid high-efficiency superplasticizer		2.8	400	100	100	22.2222	20	50			1
49.8	SFC4	drying	300	0.3	4.81	0.34	PO42.5	PO42.5	Flower granite	2.8		Flower granite				80	Fgrade	0.2	20		0.05			0	Polycarboxylic acid high-efficiency superplasticizer		3.2	400	100	100	22.2222	20	50			1
49.8	SFC4	drying	300	0.3	4.81	0.34	PO42.5	PO42.5	Flower granite	2.8		Flower granite				80	Fgrade	0.2	20		0.05			0	Polycarboxylic acid high-efficiency superplasticizer		3.2	400	100	100	22.2222	20	50			1
49.8	SFC4	drying	300	0.3	4.81	0.34	PO42.5	PO42.5	Flower granite	2.8		Flower granite				80	Fgrade	0.2	20		0.05			0	Polycarboxylic acid high-efficiency superplasticizer		3.2	400	100	100	22.2222	20	50			1
49.8	SFC4	drying	300	0.3	4.81	0.34	PO42.5	PO42.5	Flower granite	2.8		Flower granite				80	Fgrade	0.2	20		0.05			0	Polycarboxylic acid high-efficiency superplasticizer		3.2	400	100	100	22.2222	20	50			1
49.8	SFC4	drying	300	0.3	4.81	0.34	PO42.5	PO42.5	Flower granite	2.8		Flower granite				80	Fgrade	0.2	20		0.05			0	Polycarboxylic acid high-efficiency superplasticizer		3.2	400	100	100	22.2222	20	50			1
49.8	SFC4	drying	300	0.3	4.81	0.34	PO42.5	PO42.5	Flower granite	2.8		Flower granite				80	Fgrade	0.2	20		0.05			0	Polycarboxylic acid high-efficiency superplasticizer		3.2	400	100	100	22.2222	20	50			1
49.8	SFC4	drying	300	0.3	4.81	0.34	PO42.5	PO42.5	Flower granite	2.8		Flower granite				80	Fgrade	0.2	20		0.05			0	Polycarboxylic acid high-efficiency superplasticizer		3.2	400	100	100	22.2222	20	50			1
51.1	Control	drying	248	0.37	4.62	0.38	I/Type II Portland cementPⅠ42.5R									112	Fgrade	0.3	14.8		0.04	0		0	Polycarboxylic acid ester-based high-range water reducer	16.3	240ml/cwt	285	75	75	16.5698	23	50			1		36.8
51.1	Control	drying	248	0.37	4.62	0.38	I/Type II Portland cementPⅠ42.5R									112	Fgrade	0.3	14.8		0.04	0		0	Polycarboxylic acid ester-based high-range water reducer	16.3	240ml/cwt	285	75	75	16.5698	23	50			1		36.8
51.1	Control	drying	248	0.37	4.62	0.38	I/Type II Portland cementPⅠ42.5R									112	Fgrade	0.3	14.8		0.04	0		0	Polycarboxylic acid ester-based high-range water reducer	16.3	240ml/cwt	285	75	75	16.5698	23	50			1		36.8
51.1	Control	drying	248	0.37	4.62	0.38	I/Type II Portland cementPⅠ42.5R									112	Fgrade	0.3	14.8		0.04	0		0	Polycarboxylic acid ester-based high-range water reducer	16.3	240ml/cwt	285	75	75	16.5698	23	50			1		36.8
51.1	Control	drying	248	0.37	4.62	0.38	I/Type II Portland cementPⅠ42.5R									112	Fgrade	0.3	14.8		0.04	0		0	Polycarboxylic acid ester-based high-range water reducer	16.3	240ml/cwt	285	75	75	16.5698	23	50			1		36.8
51.1	Control	drying	248	0.37	4.62	0.38	I/Type II Portland cementPⅠ42.5R									112	Fgrade	0.3	14.8		0.04	0		0	Polycarboxylic acid ester-based high-range water reducer	16.3	240ml/cwt	285	75	75	16.5698	23	50			1		36.8
51.1	Control	drying	248	0.37	4.62	0.38	I/Type II Portland cementPⅠ42.5R									112	Fgrade	0.3	14.8		0.04	0		0	Polycarboxylic acid ester-based high-range water reducer	16.3	240ml/cwt	285	75	75	16.5698	23	50			1		36.8
51.1	Control	drying	248	0.37	4.62	0.38	I/Type II Portland cementPⅠ42.5R									112	Fgrade	0.3	14.8		0.04	0		0	Polycarboxylic acid ester-based high-range water reducer	16.3	240ml/cwt	285	75	75	16.5698	23	50			1		36.8
51.1	Control	drying	248	0.37	4.62	0.38	I/Type II Portland cementPⅠ42.5R									112	Fgrade	0.3	14.8		0.04	0		0	Polycarboxylic acid ester-based high-range water reducer	16.3	240ml/cwt	285	75	75	16.5698	23	50			1		36.8
51.1	Control	drying	248	0.37	4.62	0.38	I/Type II Portland cementPⅠ42.5R									112	Fgrade	0.3	14.8		0.04	0		0	Polycarboxylic acid ester-based high-range water reducer	16.3	240ml/cwt	285	75	75	16.5698	23	50			1		36.8
51.1	Control	drying	248	0.37	4.62	0.38	I/Type II Portland cementPⅠ42.5R									112	Fgrade	0.3	14.8		0.04	0		0	Polycarboxylic acid ester-based high-range water reducer	16.3	240ml/cwt	285	75	75	16.5698	23	50			1		36.8
51.1	Control	drying	248	0.37	4.62	0.38	I/Type II Portland cementPⅠ42.5R									112	Fgrade	0.3	14.8		0.04	0		0	Polycarboxylic acid ester-based high-range water reducer	16.3	240ml/cwt	285	75	75	16.5698	23	50			1		36.8
51.1	Control	drying	248	0.37	4.62	0.38	I/Type II Portland cementPⅠ42.5R									112	Fgrade	0.3	14.8		0.04	0		0	Polycarboxylic acid ester-based high-range water reducer	16.3	240ml/cwt	285	75	75	16.5698	23	50			1		36.8
51.1	Control	drying	248	0.37	4.62	0.38	I/Type II Portland cementPⅠ42.5R									112	Fgrade	0.3	14.8		0.04	0		0	Polycarboxylic acid ester-based high-range water reducer	16.3	240ml/cwt	285	75	75	16.5698	23	50			1		36.8
51.1	Control	drying	248	0.37	4.62	0.38	I/Type II Portland cementPⅠ42.5R									112	Fgrade	0.3	14.8		0.04	0		0	Polycarboxylic acid ester-based high-range water reducer	16.3	240ml/cwt	285	75	75	16.5698	23	50			1		36.8
51.1	Control	drying	248	0.37	4.62	0.38	I/Type II Portland cementPⅠ42.5R									112	Fgrade	0.3	14.8		0.04	0		0	Polycarboxylic acid ester-based high-range water reducer	16.3	240ml/cwt	285	75	75	16.5698	23	50			1		36.8
51.1	Control	drying	248	0.37	4.62	0.38	I/Type II Portland cementPⅠ42.5R									112	Fgrade	0.3	14.8		0.04	0		0	Polycarboxylic acid ester-based high-range water reducer	16.3	240ml/cwt	285	75	75	16.5698	23	50			1		36.8
51.1	Control	drying	248	0.37	4.62	0.38	I/Type II Portland cementPⅠ42.5R									112	Fgrade	0.3	14.8		0.04	0		0	Polycarboxylic acid ester-based high-range water reducer	16.3	240ml/cwt	285	75	75	16.5698	23	50			1		36.8
51.1	Control	drying	248	0.37	4.62	0.38	I/Type II Portland cementPⅠ42.5R									112	Fgrade	0.3	14.8		0.04	0		0	Polycarboxylic acid ester-based high-range water reducer	16.3	240ml/cwt	285	75	75	16.5698	23	50			1		36.8
51.1	Control	drying	248	0.37	4.62	0.38	I/Type II Portland cementPⅠ42.5R									112	Fgrade	0.3	14.8		0.04	0		0	Polycarboxylic acid ester-based high-range water reducer	16.3	240ml/cwt	285	75	75	16.5698	23	50			1		36.8
51.1	Control	drying	248	0.37	4.62	0.38	I/Type II Portland cementPⅠ42.5R									112	Fgrade	0.3	14.8		0.04	0		0	Polycarboxylic acid ester-based high-range water reducer	16.3	240ml/cwt	285	75	75	16.5698	23	50			1		36.8
51.1	Control	drying	248	0.37	4.62	0.38	I/Type II Portland cementPⅠ42.5R									112	Fgrade	0.3	14.8		0.04	0		0	Polycarboxylic acid ester-based high-range water reducer	16.3	240ml/cwt	285	75	75	16.5698	23	50			1		36.8
51.1	Control	drying	248	0.37	4.62	0.38	I/Type II Portland cementPⅠ42.5R									112	Fgrade	0.3	14.8		0.04	0		0	Polycarboxylic acid ester-based high-range water reducer	16.3	240ml/cwt	285	75	75	16.5698	23	50			1		36.8
51.2	Control	drying	248	0.37	4.62	0.38	I/Type II Portland cementPⅠ42.5R									112	Fgrade	0.3	14.8		0.04	0		0	Polycarboxylic acid ester-based high-range water reducer	16.3	240ml/cwt	285	75	75	16.5698	23	50			3		36.8
51.2	Control	drying	248	0.37	4.62	0.38	I/Type II Portland cementPⅠ42.5R									112	Fgrade	0.3	14.8		0.04	0		0	Polycarboxylic acid ester-based high-range water reducer	16.3	240ml/cwt	285	75	75	16.5698	23	50			3		36.8
51.2	Control	drying	248	0.37	4.62	0.38	I/Type II Portland cementPⅠ42.5R									112	Fgrade	0.3	14.8		0.04	0		0	Polycarboxylic acid ester-based high-range water reducer	16.3	240ml/cwt	285	75	75	16.5698	23	50			3		36.8
51.2	Control	drying	248	0.37	4.62	0.38	I/Type II Portland cementPⅠ42.5R									112	Fgrade	0.3	14.8		0.04	0		0	Polycarboxylic acid ester-based high-range water reducer	16.3	240ml/cwt	285	75	75	16.5698	23	50			3		36.8
51.2	Control	drying	248	0.37	4.62	0.38	I/Type II Portland cementPⅠ42.5R									112	Fgrade	0.3	14.8		0.04	0		0	Polycarboxylic acid ester-based high-range water reducer	16.3	240ml/cwt	285	75	75	16.5698	23	50			3		36.8
51.2	Control	drying	248	0.37	4.62	0.38	I/Type II Portland cementPⅠ42.5R									112	Fgrade	0.3	14.8		0.04	0		0	Polycarboxylic acid ester-based high-range water reducer	16.3	240ml/cwt	285	75	75	16.5698	23	50			3		36.8
51.2	Control	drying	248	0.37	4.62	0.38	I/Type II Portland cementPⅠ42.5R									112	Fgrade	0.3	14.8		0.04	0		0	Polycarboxylic acid ester-based high-range water reducer	16.3	240ml/cwt	285	75	75	16.5698	23	50			3		36.8
51.2	Control	drying	248	0.37	4.62	0.38	I/Type II Portland cementPⅠ42.5R									112	Fgrade	0.3	14.8		0.04	0		0	Polycarboxylic acid ester-based high-range water reducer	16.3	240ml/cwt	285	75	75	16.5698	23	50			3		36.8
51.2	Control	drying	248	0.37	4.62	0.38	I/Type II Portland cementPⅠ42.5R									112	Fgrade	0.3	14.8		0.04	0		0	Polycarboxylic acid ester-based high-range water reducer	16.3	240ml/cwt	285	75	75	16.5698	23	50			3		36.8
51.2	Control	drying	248	0.37	4.62	0.38	I/Type II Portland cementPⅠ42.5R									112	Fgrade	0.3	14.8		0.04	0		0	Polycarboxylic acid ester-based high-range water reducer	16.3	240ml/cwt	285	75	75	16.5698	23	50			3		36.8
51.2	Control	drying	248	0.37	4.62	0.38	I/Type II Portland cementPⅠ42.5R									112	Fgrade	0.3	14.8		0.04	0		0	Polycarboxylic acid ester-based high-range water reducer	16.3	240ml/cwt	285	75	75	16.5698	23	50			3		36.8
51.2	Control	drying	248	0.37	4.62	0.38	I/Type II Portland cementPⅠ42.5R									112	Fgrade	0.3	14.8		0.04	0		0	Polycarboxylic acid ester-based high-range water reducer	16.3	240ml/cwt	285	75	75	16.5698	23	50			3		36.8
51.2	Control	drying	248	0.37	4.62	0.38	I/Type II Portland cementPⅠ42.5R									112	Fgrade	0.3	14.8		0.04	0		0	Polycarboxylic acid ester-based high-range water reducer	16.3	240ml/cwt	285	75	75	16.5698	23	50			3		36.8
51.2	Control	drying	248	0.37	4.62	0.38	I/Type II Portland cementPⅠ42.5R									112	Fgrade	0.3	14.8		0.04	0		0	Polycarboxylic acid ester-based high-range water reducer	16.3	240ml/cwt	285	75	75	16.5698	23	50			3		36.8
51.2	Control	drying	248	0.37	4.62	0.38	I/Type II Portland cementPⅠ42.5R									112	Fgrade	0.3	14.8		0.04	0		0	Polycarboxylic acid ester-based high-range water reducer	16.3	240ml/cwt	285	75	75	16.5698	23	50			3		36.8
51.2	Control	drying	248	0.37	4.62	0.38	I/Type II Portland cementPⅠ42.5R									112	Fgrade	0.3	14.8		0.04	0		0	Polycarboxylic acid ester-based high-range water reducer	16.3	240ml/cwt	285	75	75	16.5698	23	50			3		36.8
51.2	Control	drying	248	0.37	4.62	0.38	I/Type II Portland cementPⅠ42.5R									112	Fgrade	0.3	14.8		0.04	0		0	Polycarboxylic acid ester-based high-range water reducer	16.3	240ml/cwt	285	75	75	16.5698	23	50			3		36.8
51.2	Control	drying	248	0.37	4.62	0.38	I/Type II Portland cementPⅠ42.5R									112	Fgrade	0.3	14.8		0.04	0		0	Polycarboxylic acid ester-based high-range water reducer	16.3	240ml/cwt	285	75	75	16.5698	23	50			3		36.8
51.2	Control	drying	248	0.37	4.62	0.38	I/Type II Portland cementPⅠ42.5R									112	Fgrade	0.3	14.8		0.04	0		0	Polycarboxylic acid ester-based high-range water reducer	16.3	240ml/cwt	285	75	75	16.5698	23	50			3		36.8
51.3	Control	drying	248	0.37	4.62	0.38	I/Type II Portland cementPⅠ42.5R									112	Fgrade	0.3	14.8		0.04	0		0	Polycarboxylic acid ester-based high-range water reducer	16.3	240ml/cwt	285	75	75	16.5698	23	50			7		36.8
51.3	Control	drying	248	0.37	4.62	0.38	I/Type II Portland cementPⅠ42.5R									112	Fgrade	0.3	14.8		0.04	0		0	Polycarboxylic acid ester-based high-range water reducer	16.3	240ml/cwt	285	75	75	16.5698	23	50			7		36.8
51.3	Control	drying	248	0.37	4.62	0.38	I/Type II Portland cementPⅠ42.5R									112	Fgrade	0.3	14.8		0.04	0		0	Polycarboxylic acid ester-based high-range water reducer	16.3	240ml/cwt	285	75	75	16.5698	23	50			7		36.8
51.3	Control	drying	248	0.37	4.62	0.38	I/Type II Portland cementPⅠ42.5R									112	Fgrade	0.3	14.8		0.04	0		0	Polycarboxylic acid ester-based high-range water reducer	16.3	240ml/cwt	285	75	75	16.5698	23	50			7		36.8
51.3	Control	drying	248	0.37	4.62	0.38	I/Type II Portland cementPⅠ42.5R									112	Fgrade	0.3	14.8		0.04	0		0	Polycarboxylic acid ester-based high-range water reducer	16.3	240ml/cwt	285	75	75	16.5698	23	50			7		36.8
51.3	Control	drying	248	0.37	4.62	0.38	I/Type II Portland cementPⅠ42.5R									112	Fgrade	0.3	14.8		0.04	0		0	Polycarboxylic acid ester-based high-range water reducer	16.3	240ml/cwt	285	75	75	16.5698	23	50			7		36.8
51.3	Control	drying	248	0.37	4.62	0.38	I/Type II Portland cementPⅠ42.5R									112	Fgrade	0.3	14.8		0.04	0		0	Polycarboxylic acid ester-based high-range water reducer	16.3	240ml/cwt	285	75	75	16.5698	23	50			7		36.8
51.3	Control	drying	248	0.37	4.62	0.38	I/Type II Portland cementPⅠ42.5R									112	Fgrade	0.3	14.8		0.04	0		0	Polycarboxylic acid ester-based high-range water reducer	16.3	240ml/cwt	285	75	75	16.5698	23	50			7		36.8
51.3	Control	drying	248	0.37	4.62	0.38	I/Type II Portland cementPⅠ42.5R									112	Fgrade	0.3	14.8		0.04	0		0	Polycarboxylic acid ester-based high-range water reducer	16.3	240ml/cwt	285	75	75	16.5698	23	50			7		36.8
51.3	Control	drying	248	0.37	4.62	0.38	I/Type II Portland cementPⅠ42.5R									112	Fgrade	0.3	14.8		0.04	0		0	Polycarboxylic acid ester-based high-range water reducer	16.3	240ml/cwt	285	75	75	16.5698	23	50			7		36.8
51.3	Control	drying	248	0.37	4.62	0.38	I/Type II Portland cementPⅠ42.5R									112	Fgrade	0.3	14.8		0.04	0		0	Polycarboxylic acid ester-based high-range water reducer	16.3	240ml/cwt	285	75	75	16.5698	23	50			7		36.8
51.3	Control	drying	248	0.37	4.62	0.38	I/Type II Portland cementPⅠ42.5R									112	Fgrade	0.3	14.8		0.04	0		0	Polycarboxylic acid ester-based high-range water reducer	16.3	240ml/cwt	285	75	75	16.5698	23	50			7		36.8
51.3	Control	drying	248	0.37	4.62	0.38	I/Type II Portland cementPⅠ42.5R									112	Fgrade	0.3	14.8		0.04	0		0	Polycarboxylic acid ester-based high-range water reducer	16.3	240ml/cwt	285	75	75	16.5698	23	50			7		36.8
51.3	Control	drying	248	0.37	4.62	0.38	I/Type II Portland cementPⅠ42.5R									112	Fgrade	0.3	14.8		0.04	0		0	Polycarboxylic acid ester-based high-range water reducer	16.3	240ml/cwt	285	75	75	16.5698	23	50			7		36.8
51.3	Control	drying	248	0.37	4.62	0.38	I/Type II Portland cementPⅠ42.5R									112	Fgrade	0.3	14.8		0.04	0		0	Polycarboxylic acid ester-based high-range water reducer	16.3	240ml/cwt	285	75	75	16.5698	23	50			7		36.8
51.3	Control	drying	248	0.37	4.62	0.38	I/Type II Portland cementPⅠ42.5R									112	Fgrade	0.3	14.8		0.04	0		0	Polycarboxylic acid ester-based high-range water reducer	16.3	240ml/cwt	285	75	75	16.5698	23	50			7		36.8
51.3	Control	drying	248	0.37	4.62	0.38	I/Type II Portland cementPⅠ42.5R									112	Fgrade	0.3	14.8		0.04	0		0	Polycarboxylic acid ester-based high-range water reducer	16.3	240ml/cwt	285	75	75	16.5698	23	50			7		36.8
51.3	Control	drying	248	0.37	4.62	0.38	I/Type II Portland cementPⅠ42.5R									112	Fgrade	0.3	14.8		0.04	0		0	Polycarboxylic acid ester-based high-range water reducer	16.3	240ml/cwt	285	75	75	16.5698	23	50			7		36.8
51.3	Control	drying	248	0.37	4.62	0.38	I/Type II Portland cementPⅠ42.5R									112	Fgrade	0.3	14.8		0.04	0		0	Polycarboxylic acid ester-based high-range water reducer	16.3	240ml/cwt	285	75	75	16.5698	23	50			7		36.8
51.4	Control	drying	248	0.37	4.62	0.38	I/Type II Portland cementPⅠ42.5R									112	Fgrade	0.3	14.8		0.04	0		0	Polycarboxylic acid ester-based high-range water reducer	16.3	240ml/cwt	285	75	75	16.5698	23	50			14		36.8
51.4	Control	drying	248	0.37	4.62	0.38	I/Type II Portland cementPⅠ42.5R									112	Fgrade	0.3	14.8		0.04	0		0	Polycarboxylic acid ester-based high-range water reducer	16.3	240ml/cwt	285	75	75	16.5698	23	50			14		36.8
51.4	Control	drying	248	0.37	4.62	0.38	I/Type II Portland cementPⅠ42.5R									112	Fgrade	0.3	14.8		0.04	0		0	Polycarboxylic acid ester-based high-range water reducer	16.3	240ml/cwt	285	75	75	16.5698	23	50			14		36.8
51.4	Control	drying	248	0.37	4.62	0.38	I/Type II Portland cementPⅠ42.5R									112	Fgrade	0.3	14.8		0.04	0		0	Polycarboxylic acid ester-based high-range water reducer	16.3	240ml/cwt	285	75	75	16.5698	23	50			14		36.8
51.4	Control	drying	248	0.37	4.62	0.38	I/Type II Portland cementPⅠ42.5R									112	Fgrade	0.3	14.8		0.04	0		0	Polycarboxylic acid ester-based high-range water reducer	16.3	240ml/cwt	285	75	75	16.5698	23	50			14		36.8
51.4	Control	drying	248	0.37	4.62	0.38	I/Type II Portland cementPⅠ42.5R									112	Fgrade	0.3	14.8		0.04	0		0	Polycarboxylic acid ester-based high-range water reducer	16.3	240ml/cwt	285	75	75	16.5698	23	50			14		36.8
51.4	Control	drying	248	0.37	4.62	0.38	I/Type II Portland cementPⅠ42.5R									112	Fgrade	0.3	14.8		0.04	0		0	Polycarboxylic acid ester-based high-range water reducer	16.3	240ml/cwt	285	75	75	16.5698	23	50			14		36.8
51.4	Control	drying	248	0.37	4.62	0.38	I/Type II Portland cementPⅠ42.5R									112	Fgrade	0.3	14.8		0.04	0		0	Polycarboxylic acid ester-based high-range water reducer	16.3	240ml/cwt	285	75	75	16.5698	23	50			14		36.8
51.4	Control	drying	248	0.37	4.62	0.38	I/Type II Portland cementPⅠ42.5R									112	Fgrade	0.3	14.8		0.04	0		0	Polycarboxylic acid ester-based high-range water reducer	16.3	240ml/cwt	285	75	75	16.5698	23	50			14		36.8
51.4	Control	drying	248	0.37	4.62	0.38	I/Type II Portland cementPⅠ42.5R									112	Fgrade	0.3	14.8		0.04	0		0	Polycarboxylic acid ester-based high-range water reducer	16.3	240ml/cwt	285	75	75	16.5698	23	50			14		36.8
51.4	Control	drying	248	0.37	4.62	0.38	I/Type II Portland cementPⅠ42.5R									112	Fgrade	0.3	14.8		0.04	0		0	Polycarboxylic acid ester-based high-range water reducer	16.3	240ml/cwt	285	75	75	16.5698	23	50			14		36.8
51.4	Control	drying	248	0.37	4.62	0.38	I/Type II Portland cementPⅠ42.5R									112	Fgrade	0.3	14.8		0.04	0		0	Polycarboxylic acid ester-based high-range water reducer	16.3	240ml/cwt	285	75	75	16.5698	23	50			14		36.8
51.4	Control	drying	248	0.37	4.62	0.38	I/Type II Portland cementPⅠ42.5R									112	Fgrade	0.3	14.8		0.04	0		0	Polycarboxylic acid ester-based high-range water reducer	16.3	240ml/cwt	285	75	75	16.5698	23	50			14		36.8
51.4	Control	drying	248	0.37	4.62	0.38	I/Type II Portland cementPⅠ42.5R									112	Fgrade	0.3	14.8		0.04	0		0	Polycarboxylic acid ester-based high-range water reducer	16.3	240ml/cwt	285	75	75	16.5698	23	50			14		36.8
51.4	Control	drying	248	0.37	4.62	0.38	I/Type II Portland cementPⅠ42.5R									112	Fgrade	0.3	14.8		0.04	0		0	Polycarboxylic acid ester-based high-range water reducer	16.3	240ml/cwt	285	75	75	16.5698	23	50			14		36.8
51.4	Control	drying	248	0.37	4.62	0.38	I/Type II Portland cementPⅠ42.5R									112	Fgrade	0.3	14.8		0.04	0		0	Polycarboxylic acid ester-based high-range water reducer	16.3	240ml/cwt	285	75	75	16.5698	23	50			14		36.8

## Sheet: auto
Ref		Shrinkage kinds	c	w/b	a/b	sand rate	kinds of cement	type of cement	fine aggregate	fineness modulus	Apparent density of fine aggregate( kg/m3)	coarse aggregate	coarse aggregate particle size （mm）	cinerite	proportion	Fly ash content	Fly ash type	Fly ash proportion%	Silica powder content	Silica powder specific surface area m2/kg	Silica powder proportion%	ggbs	ggbs type	weight ratio of cement	Types of Water-reducing Agents	AEA	Water-reducing agent dosage （kg/m3）	long	wide	high	Surface area ratio	curing temperature ℃	curing humidity %	experimental temperature ℃	experimental humidity %	t dry	E x104 Mpa	fc,28	slump(mm)	remark
30.1	OPC22	auto	750	0.22	2.04	0.42	ordinary portland cement	PO42.5								0		0	0		0	0			Polyacid-based High-Efficiency Water Reducer		10.5	250		125	25	20	60
30.1	OPC22	auto	750	0.22	2.04	0.42	ordinary portland cement	PO42.5								0		0	0		0	0			Polyacid-based High-Efficiency Water Reducer		10.5	250		125	25	20	60
30.1	OPC22	auto	750	0.22	2.04	0.42	ordinary portland cement	PO42.5								0		0	0		0	0			Polyacid-based High-Efficiency Water Reducer		10.5	250		125	25	20	60
30.1	OPC22	auto	750	0.22	2.04	0.42	ordinary portland cement	PO42.5								0		0	0		0	0			Polyacid-based High-Efficiency Water Reducer		10.5	250		125	25	20	60
30.1	OPC22	auto	750	0.22	2.04	0.42	ordinary portland cement	PO42.5								0		0	0		0	0			Polyacid-based High-Efficiency Water Reducer		10.5	250		125	25	20	60
30.1	OPC22	auto	750	0.22	2.04	0.42	ordinary portland cement	PO42.5								0		0	0		0	0			Polyacid-based High-Efficiency Water Reducer		10.5	250		125	25	20	60
30.1	OPC22	auto	750	0.22	2.04	0.42	ordinary portland cement	PO42.5								0		0	0		0	0			Polyacid-based High-Efficiency Water Reducer		10.5	250		125	25	20	60
30.1	OPC22	auto	750	0.22	2.04	0.42	ordinary portland cement	PO42.5								0		0	0		0	0			Polyacid-based High-Efficiency Water Reducer		10.5	250		125	25	20	60
30.1	OPC22	auto	750	0.22	2.04	0.42	ordinary portland cement	PO42.5								0		0	0		0	0			Polyacid-based High-Efficiency Water Reducer		10.5	250		125	25	20	60
30.1	OPC22	auto	750	0.22	2.04	0.42	ordinary portland cement	PO42.5								0		0	0		0	0			Polyacid-based High-Efficiency Water Reducer		10.5	250		125	25	20	60
30.1	OPC22	auto	750	0.22	2.04	0.42	ordinary portland cement	PO42.5								0		0	0		0	0			Polyacid-based High-Efficiency Water Reducer		10.5	250		125	25	20	60
30.1	OPC22	auto	750	0.22	2.04	0.42	ordinary portland cement	PO42.5								0		0	0		0	0			Polyacid-based High-Efficiency Water Reducer		10.5	250		125	25	20	60
30.1	OPC22	auto	750	0.22	2.04	0.42	ordinary portland cement	PO42.5								0		0	0		0	0			Polyacid-based High-Efficiency Water Reducer		10.5	250		125	25	20	60
30.1	OPC22	auto	750	0.22	2.04	0.42	ordinary portland cement	PO42.5								0		0	0		0	0			Polyacid-based High-Efficiency Water Reducer		10.5	250		125	25	20	60
30.1	OPC22	auto	750	0.22	2.04	0.42	ordinary portland cement	PO42.5								0		0	0		0	0			Polyacid-based High-Efficiency Water Reducer		10.5	250		125	25	20	60
30.1	OPC22	auto	750	0.22	2.04	0.42	ordinary portland cement	PO42.5								0		0	0		0	0			Polyacid-based High-Efficiency Water Reducer		10.5	250		125	25	20	60
30.1	OPC22	auto	750	0.22	2.04	0.42	ordinary portland cement	PO42.5								0		0	0		0	0			Polyacid-based High-Efficiency Water Reducer		10.5	250		125	25	20	60
30.1	OPC22	auto	750	0.22	2.04	0.42	ordinary portland cement	PO42.5								0		0	0		0	0			Polyacid-based High-Efficiency Water Reducer		10.5	250		125	25	20	60
30.1	OPC22	auto	750	0.22	2.04	0.42	ordinary portland cement	PO42.5								0		0	0		0	0			Polyacid-based High-Efficiency Water Reducer		10.5	250		125	25	20	60
30.1	OPC22	auto	750	0.22	2.04	0.42	ordinary portland cement	PO42.5								0		0	0		0	0			Polyacid-based High-Efficiency Water Reducer		10.5	250		125	25	20	60
30.1	OPC22	auto	750	0.22	2.04	0.42	ordinary portland cement	PO42.5								0		0	0		0	0			Polyacid-based High-Efficiency Water Reducer		10.5	250		125	25	20	60
30.1	OPC22	auto	750	0.22	2.04	0.42	ordinary portland cement	PO42.5								0		0	0		0	0			Polyacid-based High-Efficiency Water Reducer		10.5	250		125	25	20	60
30.1	OPC22	auto	750	0.22	2.04	0.42	ordinary portland cement	PO42.5								0		0	0		0	0			Polyacid-based High-Efficiency Water Reducer		10.5	250		125	25	20	60
30.1	OPC22	auto	750	0.22	2.04	0.42	ordinary portland cement	PO42.5								0		0	0		0	0			Polyacid-based High-Efficiency Water Reducer		10.5	250		125	25	20	60
30.1	OPC22	auto	750	0.22	2.04	0.42	ordinary portland cement	PO42.5								0		0	0		0	0			Polyacid-based High-Efficiency Water Reducer		10.5	250		125	25	20	60
30.1	OPC22	auto	750	0.22	2.04	0.42	ordinary portland cement	PO42.5								0		0	0		0	0			Polyacid-based High-Efficiency Water Reducer		10.5	250		125	25	20	60
30.1	OPC22	auto	750	0.22	2.04	0.42	ordinary portland cement	PO42.5								0		0	0		0	0			Polyacid-based High-Efficiency Water Reducer		10.5	250		125	25	20	60
30.1	OPC22	auto	750	0.22	2.04	0.42	ordinary portland cement	PO42.5								0		0	0		0	0			Polyacid-based High-Efficiency Water Reducer		10.5	250		125	25	20	60
30.1	OPC22	auto	750	0.22	2.04	0.42	ordinary portland cement	PO42.5								0		0	0		0	0			Polyacid-based High-Efficiency Water Reducer		10.5	250		125	25	20	60
30.1	OPC22	auto	750	0.22	2.04	0.42	ordinary portland cement	PO42.5								0		0	0		0	0			Polyacid-based High-Efficiency Water Reducer		10.5	250		125	25	20	60
30.1	OPC22	auto	750	0.22	2.04	0.42	ordinary portland cement	PO42.5								0		0	0		0	0			Polyacid-based High-Efficiency Water Reducer		10.5	250		125	25	20	60
30.1	OPC22	auto	750	0.22	2.04	0.42	ordinary portland cement	PO42.5								0		0	0		0	0			Polyacid-based High-Efficiency Water Reducer		10.5	250		125	25	20	60
30.1	OPC22	auto	750	0.22	2.04	0.42	ordinary portland cement	PO42.5								0		0	0		0	0			Polyacid-based High-Efficiency Water Reducer		10.5	250		125	25	20	60
30.1	OPC22	auto	750	0.22	2.04	0.42	ordinary portland cement	PO42.5								0		0	0		0	0			Polyacid-based High-Efficiency Water Reducer		10.5	250		125	25	20	60
30.1	OPC22	auto	750	0.22	2.04	0.42	ordinary portland cement	PO42.5								0		0	0		0	0			Polyacid-based High-Efficiency Water Reducer		10.5	250		125	25	20	60
30.1	OPC22	auto	750	0.22	2.04	0.42	ordinary portland cement	PO42.5								0		0	0		0	0			Polyacid-based High-Efficiency Water Reducer		10.5	250		125	25	20	60
30.1	OPC22	auto	750	0.22	2.04	0.42	ordinary portland cement	PO42.5								0		0	0		0	0			Polyacid-based High-Efficiency Water Reducer		10.5	250		125	25	20	60
30.1	OPC22	auto	750	0.22	2.04	0.42	ordinary portland cement	PO42.5								0		0	0		0	0			Polyacid-based High-Efficiency Water Reducer		10.5	250		125	25	20	60
30.1	OPC22	auto	750	0.22	2.04	0.42	ordinary portland cement	PO42.5								0		0	0		0	0			Polyacid-based High-Efficiency Water Reducer		10.5	250		125	25	20	60
30.1	OPC22	auto	750	0.22	2.04	0.42	ordinary portland cement	PO42.5								0		0	0		0	0			Polyacid-based High-Efficiency Water Reducer		10.5	250		125	25	20	60
30.1	OPC22	auto	750	0.22	2.04	0.42	ordinary portland cement	PO42.5								0		0	0		0	0			Polyacid-based High-Efficiency Water Reducer		10.5	250		125	25	20	60
30.1	OPC22	auto	750	0.22	2.04	0.42	ordinary portland cement	PO42.5								0		0	0		0	0			Polyacid-based High-Efficiency Water Reducer		10.5	250		125	25	20	60
30.1	OPC22	auto	750	0.22	2.04	0.42	ordinary portland cement	PO42.5								0		0	0		0	0			Polyacid-based High-Efficiency Water Reducer		10.5	250		125	25	20	60
30.1	OPC22	auto	750	0.22	2.04	0.42	ordinary portland cement	PO42.5								0		0	0		0	0			Polyacid-based High-Efficiency Water Reducer		10.5	250		125	25	20	60
30.1	OPC22	auto	750	0.22	2.04	0.42	ordinary portland cement	PO42.5								0		0	0		0	0			Polyacid-based High-Efficiency Water Reducer		10.5	250		125	25	20	60
30.1	OPC22	auto	750	0.22	2.04	0.42	ordinary portland cement	PO42.5								0		0	0		0	0			Polyacid-based High-Efficiency Water Reducer		10.5	250		125	25	20	60
30.1	OPC22	auto	750	0.22	2.04	0.42	ordinary portland cement	PO42.5								0		0	0		0	0			Polyacid-based High-Efficiency Water Reducer		10.5	250		125	25	20	60
30.1	OPC22	auto	750	0.22	2.04	0.42	ordinary portland cement	PO42.5								0		0	0		0	0			Polyacid-based High-Efficiency Water Reducer		10.5	250		125	25	20	60
30.1	OPC22	auto	750	0.22	2.04	0.42	ordinary portland cement	PO42.5								0		0	0		0	0			Polyacid-based High-Efficiency Water Reducer		10.5	250		125	25	20	60
30.1	OPC22	auto	750	0.22	2.04	0.42	ordinary portland cement	PO42.5								0		0	0		0	0			Polyacid-based High-Efficiency Water Reducer		10.5	250		125	25	20	60
30.1	OPC22	auto	750	0.22	2.04	0.42	ordinary portland cement	PO42.5								0		0	0		0	0			Polyacid-based High-Efficiency Water Reducer		10.5	250		125	25	20	60
30.1	OPC22	auto	750	0.22	2.04	0.42	ordinary portland cement	PO42.5								0		0	0		0	0			Polyacid-based High-Efficiency Water Reducer		10.5	250		125	25	20	60
30.1	OPC22	auto	750	0.22	2.04	0.42	ordinary portland cement	PO42.5								0		0	0		0	0			Polyacid-based High-Efficiency Water Reducer		10.5	250		125	25	20	60
30.1	OPC22	auto	750	0.22	2.04	0.42	ordinary portland cement	PO42.5								0		0	0		0	0			Polyacid-based High-Efficiency Water Reducer		10.5	250		125	25	20	60
30.1	OPC22	auto	750	0.22	2.04	0.42	ordinary portland cement	PO42.5								0		0	0		0	0			Polyacid-based High-Efficiency Water Reducer		10.5	250		125	25	20	60
30.1	OPC22	auto	750	0.22	2.04	0.42	ordinary portland cement	PO42.5								0		0	0		0	0			Polyacid-based High-Efficiency Water Reducer		10.5	250		125	25	20	60
30.1	OPC22	auto	750	0.22	2.04	0.42	ordinary portland cement	PO42.5								0		0	0		0	0			Polyacid-based High-Efficiency Water Reducer		10.5	250		125	25	20	60
30.1	OPC22	auto	750	0.22	2.04	0.42	ordinary portland cement	PO42.5								0		0	0		0	0			Polyacid-based High-Efficiency Water Reducer		10.5	250		125	25	20	60
30.1	OPC22	auto	750	0.22	2.04	0.42	ordinary portland cement	PO42.5								0		0	0		0	0			Polyacid-based High-Efficiency Water Reducer		10.5	250		125	25	20	60
30.2	OPC30	auto	550	0.3	3.06	0.48	ordinary portland cement	PO42.5								0		0	0		0	0			Polyacid-based High-Efficiency Water Reducer		4.95	250		125	25	20	60
30.2	OPC30	auto	550	0.3	3.06	0.48	ordinary portland cement	PO42.5								0		0	0		0	0			Polyacid-based High-Efficiency Water Reducer		4.95	250		125	25	20	60
30.2	OPC30	auto	550	0.3	3.06	0.48	ordinary portland cement	PO42.5								0		0	0		0	0			Polyacid-based High-Efficiency Water Reducer		4.95	250		125	25	20	60
30.2	OPC30	auto	550	0.3	3.06	0.48	ordinary portland cement	PO42.5								0		0	0		0	0			Polyacid-based High-Efficiency Water Reducer		4.95	250		125	25	20	60
30.2	OPC30	auto	550	0.3	3.06	0.48	ordinary portland cement	PO42.5								0		0	0		0	0			Polyacid-based High-Efficiency Water Reducer		4.95	250		125	25	20	60
30.2	OPC30	auto	550	0.3	3.06	0.48	ordinary portland cement	PO42.5								0		0	0		0	0			Polyacid-based High-Efficiency Water Reducer		4.95	250		125	25	20	60
30.2	OPC30	auto	550	0.3	3.06	0.48	ordinary portland cement	PO42.5								0		0	0		0	0			Polyacid-based High-Efficiency Water Reducer		4.95	250		125	25	20	60
30.2	OPC30	auto	550	0.3	3.06	0.48	ordinary portland cement	PO42.5								0		0	0		0	0			Polyacid-based High-Efficiency Water Reducer		4.95	250		125	25	20	60
30.2	OPC30	auto	550	0.3	3.06	0.48	ordinary portland cement	PO42.5								0		0	0		0	0			Polyacid-based High-Efficiency Water Reducer		4.95	250		125	25	20	60
30.2	OPC30	auto	550	0.3	3.06	0.48	ordinary portland cement	PO42.5								0		0	0		0	0			Polyacid-based High-Efficiency Water Reducer		4.95	250		125	25	20	60
30.2	OPC30	auto	550	0.3	3.06	0.48	ordinary portland cement	PO42.5								0		0	0		0	0			Polyacid-based High-Efficiency Water Reducer		4.95	250		125	25	20	60
30.2	OPC30	auto	550	0.3	3.06	0.48	ordinary portland cement	PO42.5								0		0	0		0	0			Polyacid-based High-Efficiency Water Reducer		4.95	250		125	25	20	60
30.2	OPC30	auto	550	0.3	3.06	0.48	ordinary portland cement	PO42.5								0		0	0		0	0			Polyacid-based High-Efficiency Water Reducer		4.95	250		125	25	20	60
30.2	OPC30	auto	550	0.3	3.06	0.48	ordinary portland cement	PO42.5								0		0	0		0	0			Polyacid-based High-Efficiency Water Reducer		4.95	250		125	25	20	60
30.2	OPC30	auto	550	0.3	3.06	0.48	ordinary portland cement	PO42.5								0		0	0		0	0			Polyacid-based High-Efficiency Water Reducer		4.95	250		125	25	20	60
30.2	OPC30	auto	550	0.3	3.06	0.48	ordinary portland cement	PO42.5								0		0	0		0	0			Polyacid-based High-Efficiency Water Reducer		4.95	250		125	25	20	60
30.2	OPC30	auto	550	0.3	3.06	0.48	ordinary portland cement	PO42.5								0		0	0		0	0			Polyacid-based High-Efficiency Water Reducer		4.95	250		125	25	20	60
30.2	OPC30	auto	550	0.3	3.06	0.48	ordinary portland cement	PO42.5								0		0	0		0	0			Polyacid-based High-Efficiency Water Reducer		4.95	250		125	25	20	60
30.2	OPC30	auto	550	0.3	3.06	0.48	ordinary portland cement	PO42.5								0		0	0		0	0			Polyacid-based High-Efficiency Water Reducer		4.95	250		125	25	20	60
30.2	OPC30	auto	550	0.3	3.06	0.48	ordinary portland cement	PO42.5								0		0	0		0	0			Polyacid-based High-Efficiency Water Reducer		4.95	250		125	25	20	60
30.2	OPC30	auto	550	0.3	3.06	0.48	ordinary portland cement	PO42.5								0		0	0		0	0			Polyacid-based High-Efficiency Water Reducer		4.95	250		125	25	20	60
30.2	OPC30	auto	550	0.3	3.06	0.48	ordinary portland cement	PO42.5								0		0	0		0	0			Polyacid-based High-Efficiency Water Reducer		4.95	250		125	25	20	60
30.2	OPC30	auto	550	0.3	3.06	0.48	ordinary portland cement	PO42.5								0		0	0		0	0			Polyacid-based High-Efficiency Water Reducer		4.95	250		125	25	20	60
30.2	OPC30	auto	550	0.3	3.06	0.48	ordinary portland cement	PO42.5								0		0	0		0	0			Polyacid-based High-Efficiency Water Reducer		4.95	250		125	25	20	60
30.2	OPC30	auto	550	0.3	3.06	0.48	ordinary portland cement	PO42.5								0		0	0		0	0			Polyacid-based High-Efficiency Water Reducer		4.95	250		125	25	20	60
30.2	OPC30	auto	550	0.3	3.06	0.48	ordinary portland cement	PO42.5								0		0	0		0	0			Polyacid-based High-Efficiency Water Reducer		4.95	250		125	25	20	60
30.2	OPC30	auto	550	0.3	3.06	0.48	ordinary portland cement	PO42.5								0		0	0		0	0			Polyacid-based High-Efficiency Water Reducer		4.95	250		125	25	20	60
30.2	OPC30	auto	550	0.3	3.06	0.48	ordinary portland cement	PO42.5								0		0	0		0	0			Polyacid-based High-Efficiency Water Reducer		4.95	250		125	25	20	60
30.2	OPC30	auto	550	0.3	3.06	0.48	ordinary portland cement	PO42.5								0		0	0		0	0			Polyacid-based High-Efficiency Water Reducer		4.95	250		125	25	20	60
30.2	OPC30	auto	550	0.3	3.06	0.48	ordinary portland cement	PO42.5								0		0	0		0	0			Polyacid-based High-Efficiency Water Reducer		4.95	250		125	25	20	60
30.2	OPC30	auto	550	0.3	3.06	0.48	ordinary portland cement	PO42.5								0		0	0		0	0			Polyacid-based High-Efficiency Water Reducer		4.95	250		125	25	20	60
30.2	OPC30	auto	550	0.3	3.06	0.48	ordinary portland cement	PO42.5								0		0	0		0	0			Polyacid-based High-Efficiency Water Reducer		4.95	250		125	25	20	60
30.2	OPC30	auto	550	0.3	3.06	0.48	ordinary portland cement	PO42.5								0		0	0		0	0			Polyacid-based High-Efficiency Water Reducer		4.95	250		125	25	20	60
30.3	PR/BA 25%	auto	431	0.3	3.19	0.48	ordinary portland cement	PO42.5								97	Ⅱgrade	0.183712	0		0	0			Polyacid-based High-Efficiency Water Reducer		4.75	250		125	25	20	60
30.3	PR/BA 25%	auto	431	0.3	3.19	0.48	ordinary portland cement	PO42.5								97	Ⅱgrade	0.183712	0		0	0			Polyacid-based High-Efficiency Water Reducer		4.75	250		125	25	20	60
30.3	PR/BA 25%	auto	431	0.3	3.19	0.48	ordinary portland cement	PO42.5								97	Ⅱgrade	0.183712	0		0	0			Polyacid-based High-Efficiency Water Reducer		4.75	250		125	25	20	60
30.3	PR/BA 25%	auto	431	0.3	3.19	0.48	ordinary portland cement	PO42.5								97	Ⅱgrade	0.183712	0		0	0			Polyacid-based High-Efficiency Water Reducer		4.75	250		125	25	20	60
30.3	PR/BA 25%	auto	431	0.3	3.19	0.48	ordinary portland cement	PO42.5								97	Ⅱgrade	0.183712	0		0	0			Polyacid-based High-Efficiency Water Reducer		4.75	250		125	25	20	60
30.3	PR/BA 25%	auto	431	0.3	3.19	0.48	ordinary portland cement	PO42.5								97	Ⅱgrade	0.183712	0		0	0			Polyacid-based High-Efficiency Water Reducer		4.75	250		125	25	20	60
30.3	PR/BA 25%	auto	431	0.3	3.19	0.48	ordinary portland cement	PO42.5								97	Ⅱgrade	0.183712	0		0	0			Polyacid-based High-Efficiency Water Reducer		4.75	250		125	25	20	60
30.3	PR/BA 25%	auto	431	0.3	3.19	0.48	ordinary portland cement	PO42.5								97	Ⅱgrade	0.183712	0		0	0			Polyacid-based High-Efficiency Water Reducer		4.75	250		125	25	20	60
30.3	PR/BA 25%	auto	431	0.3	3.19	0.48	ordinary portland cement	PO42.5								97	Ⅱgrade	0.183712	0		0	0			Polyacid-based High-Efficiency Water Reducer		4.75	250		125	25	20	60
30.3	PR/BA 25%	auto	431	0.3	3.19	0.48	ordinary portland cement	PO42.5								97	Ⅱgrade	0.183712	0		0	0			Polyacid-based High-Efficiency Water Reducer		4.75	250		125	25	20	60
30.3	PR/BA 25%	auto	431	0.3	3.19	0.48	ordinary portland cement	PO42.5								97	Ⅱgrade	0.183712	0		0	0			Polyacid-based High-Efficiency Water Reducer		4.75	250		125	25	20	60
30.3	PR/BA 25%	auto	431	0.3	3.19	0.48	ordinary portland cement	PO42.5								97	Ⅱgrade	0.183712	0		0	0			Polyacid-based High-Efficiency Water Reducer		4.75	250		125	25	20	60
30.3	PR/BA 25%	auto	431	0.3	3.19	0.48	ordinary portland cement	PO42.5								97	Ⅱgrade	0.183712	0		0	0			Polyacid-based High-Efficiency Water Reducer		4.75	250		125	25	20	60
30.3	PR/BA 25%	auto	431	0.3	3.19	0.48	ordinary portland cement	PO42.5								97	Ⅱgrade	0.183712	0		0	0			Polyacid-based High-Efficiency Water Reducer		4.75	250		125	25	20	60
30.3	PR/BA 25%	auto	431	0.3	3.19	0.48	ordinary portland cement	PO42.5								97	Ⅱgrade	0.183712	0		0	0			Polyacid-based High-Efficiency Water Reducer		4.75	250		125	25	20	60
30.3	PR/BA 25%	auto	431	0.3	3.19	0.48	ordinary portland cement	PO42.5								97	Ⅱgrade	0.183712	0		0	0			Polyacid-based High-Efficiency Water Reducer		4.75	250		125	25	20	60
30.3	PR/BA 25%	auto	431	0.3	3.19	0.48	ordinary portland cement	PO42.5								97	Ⅱgrade	0.183712	0		0	0			Polyacid-based High-Efficiency Water Reducer		4.75	250		125	25	20	60
30.3	PR/BA 25%	auto	431	0.3	3.19	0.48	ordinary portland cement	PO42.5								97	Ⅱgrade	0.183712	0		0	0			Polyacid-based High-Efficiency Water Reducer		4.75	250		125	25	20	60
30.3	PR/BA 25%	auto	431	0.3	3.19	0.48	ordinary portland cement	PO42.5								97	Ⅱgrade	0.183712	0		0	0			Polyacid-based High-Efficiency Water Reducer		4.75	250		125	25	20	60
30.3	PR/BA 25%	auto	431	0.3	3.19	0.48	ordinary portland cement	PO42.5								97	Ⅱgrade	0.183712	0		0	0			Polyacid-based High-Efficiency Water Reducer		4.75	250		125	25	20	60
30.3	PR/BA 25%	auto	431	0.3	3.19	0.48	ordinary portland cement	PO42.5								97	Ⅱgrade	0.183712	0		0	0			Polyacid-based High-Efficiency Water Reducer		4.75	250		125	25	20	60
30.3	PR/BA 25%	auto	431	0.3	3.19	0.48	ordinary portland cement	PO42.5								97	Ⅱgrade	0.183712	0		0	0			Polyacid-based High-Efficiency Water Reducer		4.75	250		125	25	20	60
30.3	PR/BA 25%	auto	431	0.3	3.19	0.48	ordinary portland cement	PO42.5								97	Ⅱgrade	0.183712	0		0	0			Polyacid-based High-Efficiency Water Reducer		4.75	250		125	25	20	60
30.3	PR/BA 25%	auto	431	0.3	3.19	0.48	ordinary portland cement	PO42.5								97	Ⅱgrade	0.183712	0		0	0			Polyacid-based High-Efficiency Water Reducer		4.75	250		125	25	20	60
30.3	PR/BA 25%	auto	431	0.3	3.19	0.48	ordinary portland cement	PO42.5								97	Ⅱgrade	0.183712	0		0	0			Polyacid-based High-Efficiency Water Reducer		4.75	250		125	25	20	60
30.3	PR/BA 25%	auto	431	0.3	3.19	0.48	ordinary portland cement	PO42.5								97	Ⅱgrade	0.183712	0		0	0			Polyacid-based High-Efficiency Water Reducer		4.75	250		125	25	20	60
30.3	PR/BA 25%	auto	431	0.3	3.19	0.48	ordinary portland cement	PO42.5								97	Ⅱgrade	0.183712	0		0	0			Polyacid-based High-Efficiency Water Reducer		4.75	250		125	25	20	60
30.3	PR/BA 25%	auto	431	0.3	3.19	0.48	ordinary portland cement	PO42.5								97	Ⅱgrade	0.183712	0		0	0			Polyacid-based High-Efficiency Water Reducer		4.75	250		125	25	20	60
30.3	PR/BA 25%	auto	431	0.3	3.19	0.48	ordinary portland cement	PO42.5								97	Ⅱgrade	0.183712	0		0	0			Polyacid-based High-Efficiency Water Reducer		4.75	250		125	25	20	60
30.3	PR/BA 25%	auto	431	0.3	3.19	0.48	ordinary portland cement	PO42.5								97	Ⅱgrade	0.183712	0		0	0			Polyacid-based High-Efficiency Water Reducer		4.75	250		125	25	20	60
30.3	PR/BA 25%	auto	431	0.3	3.19	0.48	ordinary portland cement	PO42.5								97	Ⅱgrade	0.183712	0		0	0			Polyacid-based High-Efficiency Water Reducer		4.75	250		125	25	20	60
30.3	PR/BA 25%	auto	431	0.3	3.19	0.48	ordinary portland cement	PO42.5								97	Ⅱgrade	0.183712	0		0	0			Polyacid-based High-Efficiency Water Reducer		4.75	250		125	25	20	60
30.3	PR/BA 25%	auto	431	0.3	3.19	0.48	ordinary portland cement	PO42.5								97	Ⅱgrade	0.183712	0		0	0			Polyacid-based High-Efficiency Water Reducer		4.75	250		125	25	20	60
30.4	PR/BA 50%	auto	300	0.3	3.35	0.48	ordinary portland cement	PO42.5								202	Ⅱgrade	0.40239	0		0	0			Polyacid-based High-Efficiency Water Reducer		6.02	250		125	25	20	60
30.4	PR/BA 50%	auto	300	0.3	3.35	0.48	ordinary portland cement	PO42.5								202	Ⅱgrade	0.40239	0		0	0			Polyacid-based High-Efficiency Water Reducer		6.02	250		125	25	20	60
30.4	PR/BA 50%	auto	300	0.3	3.35	0.48	ordinary portland cement	PO42.5								202	Ⅱgrade	0.40239	0		0	0			Polyacid-based High-Efficiency Water Reducer		6.02	250		125	25	20	60
30.4	PR/BA 50%	auto	300	0.3	3.35	0.48	ordinary portland cement	PO42.5								202	Ⅱgrade	0.40239	0		0	0			Polyacid-based High-Efficiency Water Reducer		6.02	250		125	25	20	60
30.4	PR/BA 50%	auto	300	0.3	3.35	0.48	ordinary portland cement	PO42.5								202	Ⅱgrade	0.40239	0		0	0			Polyacid-based High-Efficiency Water Reducer		6.02	250		125	25	20	60
30.4	PR/BA 50%	auto	300	0.3	3.35	0.48	ordinary portland cement	PO42.5								202	Ⅱgrade	0.40239	0		0	0			Polyacid-based High-Efficiency Water Reducer		6.02	250		125	25	20	60
30.4	PR/BA 50%	auto	300	0.3	3.35	0.48	ordinary portland cement	PO42.5								202	Ⅱgrade	0.40239	0		0	0			Polyacid-based High-Efficiency Water Reducer		6.02	250		125	25	20	60
30.4	PR/BA 50%	auto	300	0.3	3.35	0.48	ordinary portland cement	PO42.5								202	Ⅱgrade	0.40239	0		0	0			Polyacid-based High-Efficiency Water Reducer		6.02	250		125	25	20	60
30.4	PR/BA 50%	auto	300	0.3	3.35	0.48	ordinary portland cement	PO42.5								202	Ⅱgrade	0.40239	0		0	0			Polyacid-based High-Efficiency Water Reducer		6.02	250		125	25	20	60
30.4	PR/BA 50%	auto	300	0.3	3.35	0.48	ordinary portland cement	PO42.5								202	Ⅱgrade	0.40239	0		0	0			Polyacid-based High-Efficiency Water Reducer		6.02	250		125	25	20	60
30.4	PR/BA 50%	auto	300	0.3	3.35	0.48	ordinary portland cement	PO42.5								202	Ⅱgrade	0.40239	0		0	0			Polyacid-based High-Efficiency Water Reducer		6.02	250		125	25	20	60
30.4	PR/BA 50%	auto	300	0.3	3.35	0.48	ordinary portland cement	PO42.5								202	Ⅱgrade	0.40239	0		0	0			Polyacid-based High-Efficiency Water Reducer		6.02	250		125	25	20	60
30.4	PR/BA 50%	auto	300	0.3	3.35	0.48	ordinary portland cement	PO42.5								202	Ⅱgrade	0.40239	0		0	0			Polyacid-based High-Efficiency Water Reducer		6.02	250		125	25	20	60
30.4	PR/BA 50%	auto	300	0.3	3.35	0.48	ordinary portland cement	PO42.5								202	Ⅱgrade	0.40239	0		0	0			Polyacid-based High-Efficiency Water Reducer		6.02	250		125	25	20	60
30.4	PR/BA 50%	auto	300	0.3	3.35	0.48	ordinary portland cement	PO42.5								202	Ⅱgrade	0.40239	0		0	0			Polyacid-based High-Efficiency Water Reducer		6.02	250		125	25	20	60
30.4	PR/BA 50%	auto	300	0.3	3.35	0.48	ordinary portland cement	PO42.5								202	Ⅱgrade	0.40239	0		0	0			Polyacid-based High-Efficiency Water Reducer		6.02	250		125	25	20	60
30.4	PR/BA 50%	auto	300	0.3	3.35	0.48	ordinary portland cement	PO42.5								202	Ⅱgrade	0.40239	0		0	0			Polyacid-based High-Efficiency Water Reducer		6.02	250		125	25	20	60
30.4	PR/BA 50%	auto	300	0.3	3.35	0.48	ordinary portland cement	PO42.5								202	Ⅱgrade	0.40239	0		0	0			Polyacid-based High-Efficiency Water Reducer		6.02	250		125	25	20	60
30.4	PR/BA 50%	auto	300	0.3	3.35	0.48	ordinary portland cement	PO42.5								202	Ⅱgrade	0.40239	0		0	0			Polyacid-based High-Efficiency Water Reducer		6.02	250		125	25	20	60
30.4	PR/BA 50%	auto	300	0.3	3.35	0.48	ordinary portland cement	PO42.5								202	Ⅱgrade	0.40239	0		0	0			Polyacid-based High-Efficiency Water Reducer		6.02	250		125	25	20	60
30.4	PR/BA 50%	auto	300	0.3	3.35	0.48	ordinary portland cement	PO42.5								202	Ⅱgrade	0.40239	0		0	0			Polyacid-based High-Efficiency Water Reducer		6.02	250		125	25	20	60
30.4	PR/BA 50%	auto	300	0.3	3.35	0.48	ordinary portland cement	PO42.5								202	Ⅱgrade	0.40239	0		0	0			Polyacid-based High-Efficiency Water Reducer		6.02	250		125	25	20	60
30.4	PR/BA 50%	auto	300	0.3	3.35	0.48	ordinary portland cement	PO42.5								202	Ⅱgrade	0.40239	0		0	0			Polyacid-based High-Efficiency Water Reducer		6.02	250		125	25	20	60
30.4	PR/BA 50%	auto	300	0.3	3.35	0.48	ordinary portland cement	PO42.5								202	Ⅱgrade	0.40239	0		0	0			Polyacid-based High-Efficiency Water Reducer		6.02	250		125	25	20	60
30.4	PR/BA 50%	auto	300	0.3	3.35	0.48	ordinary portland cement	PO42.5								202	Ⅱgrade	0.40239	0		0	0			Polyacid-based High-Efficiency Water Reducer		6.02	250		125	25	20	60
30.4	PR/BA 50%	auto	300	0.3	3.35	0.48	ordinary portland cement	PO42.5								202	Ⅱgrade	0.40239	0		0	0			Polyacid-based High-Efficiency Water Reducer		6.02	250		125	25	20	60
30.4	PR/BA 50%	auto	300	0.3	3.35	0.48	ordinary portland cement	PO42.5								202	Ⅱgrade	0.40239	0		0	0			Polyacid-based High-Efficiency Water Reducer		6.02	250		125	25	20	60
30.4	PR/BA 50%	auto	300	0.3	3.35	0.48	ordinary portland cement	PO42.5								202	Ⅱgrade	0.40239	0		0	0			Polyacid-based High-Efficiency Water Reducer		6.02	250		125	25	20	60
30.4	PR/BA 50%	auto	300	0.3	3.35	0.48	ordinary portland cement	PO42.5								202	Ⅱgrade	0.40239	0		0	0			Polyacid-based High-Efficiency Water Reducer		6.02	250		125	25	20	60
30.4	PR/BA 50%	auto	300	0.3	3.35	0.48	ordinary portland cement	PO42.5								202	Ⅱgrade	0.40239	0		0	0			Polyacid-based High-Efficiency Water Reducer		6.02	250		125	25	20	60
30.5	CA 25%	auto	429	0.3	3.17	0.48	ordinary portland cement	PO42.5								102	Ⅰgrade	0.19209	0		0	0			Polyacid-based High-Efficiency Water Reducer		4.25	250		125	25	20	60
30.5	CA 25%	auto	429	0.3	3.17	0.48	ordinary portland cement	PO42.5								102	Ⅰgrade	0.19209	0		0	0			Polyacid-based High-Efficiency Water Reducer		4.25	250		125	25	20	60
30.5	CA 25%	auto	429	0.3	3.17	0.48	ordinary portland cement	PO42.5								102	Ⅰgrade	0.19209	0		0	0			Polyacid-based High-Efficiency Water Reducer		4.25	250		125	25	20	60
30.5	CA 25%	auto	429	0.3	3.17	0.48	ordinary portland cement	PO42.5								102	Ⅰgrade	0.19209	0		0	0			Polyacid-based High-Efficiency Water Reducer		4.25	250		125	25	20	60
30.5	CA 25%	auto	429	0.3	3.17	0.48	ordinary portland cement	PO42.5								102	Ⅰgrade	0.19209	0		0	0			Polyacid-based High-Efficiency Water Reducer		4.25	250		125	25	20	60
30.5	CA 25%	auto	429	0.3	3.17	0.48	ordinary portland cement	PO42.5								102	Ⅰgrade	0.19209	0		0	0			Polyacid-based High-Efficiency Water Reducer		4.25	250		125	25	20	60
30.5	CA 25%	auto	429	0.3	3.17	0.48	ordinary portland cement	PO42.5								102	Ⅰgrade	0.19209	0		0	0			Polyacid-based High-Efficiency Water Reducer		4.25	250		125	25	20	60
30.5	CA 25%	auto	429	0.3	3.17	0.48	ordinary portland cement	PO42.5								102	Ⅰgrade	0.19209	0		0	0			Polyacid-based High-Efficiency Water Reducer		4.25	250		125	25	20	60
30.5	CA 25%	auto	429	0.3	3.17	0.48	ordinary portland cement	PO42.5								102	Ⅰgrade	0.19209	0		0	0			Polyacid-based High-Efficiency Water Reducer		4.25	250		125	25	20	60
30.5	CA 25%	auto	429	0.3	3.17	0.48	ordinary portland cement	PO42.5								102	Ⅰgrade	0.19209	0		0	0			Polyacid-based High-Efficiency Water Reducer		4.25	250		125	25	20	60
30.5	CA 25%	auto	429	0.3	3.17	0.48	ordinary portland cement	PO42.5								102	Ⅰgrade	0.19209	0		0	0			Polyacid-based High-Efficiency Water Reducer		4.25	250		125	25	20	60
30.5	CA 25%	auto	429	0.3	3.17	0.48	ordinary portland cement	PO42.5								102	Ⅰgrade	0.19209	0		0	0			Polyacid-based High-Efficiency Water Reducer		4.25	250		125	25	20	60
30.5	CA 25%	auto	429	0.3	3.17	0.48	ordinary portland cement	PO42.5								102	Ⅰgrade	0.19209	0		0	0			Polyacid-based High-Efficiency Water Reducer		4.25	250		125	25	20	60
30.5	CA 25%	auto	429	0.3	3.17	0.48	ordinary portland cement	PO42.5								102	Ⅰgrade	0.19209	0		0	0			Polyacid-based High-Efficiency Water Reducer		4.25	250		125	25	20	60
30.5	CA 25%	auto	429	0.3	3.17	0.48	ordinary portland cement	PO42.5								102	Ⅰgrade	0.19209	0		0	0			Polyacid-based High-Efficiency Water Reducer		4.25	250		125	25	20	60
30.5	CA 25%	auto	429	0.3	3.17	0.48	ordinary portland cement	PO42.5								102	Ⅰgrade	0.19209	0		0	0			Polyacid-based High-Efficiency Water Reducer		4.25	250		125	25	20	60
30.5	CA 25%	auto	429	0.3	3.17	0.48	ordinary portland cement	PO42.5								102	Ⅰgrade	0.19209	0		0	0			Polyacid-based High-Efficiency Water Reducer		4.25	250		125	25	20	60
30.5	CA 25%	auto	429	0.3	3.17	0.48	ordinary portland cement	PO42.5								102	Ⅰgrade	0.19209	0		0	0			Polyacid-based High-Efficiency Water Reducer		4.25	250		125	25	20	60
30.5	CA 25%	auto	429	0.3	3.17	0.48	ordinary portland cement	PO42.5								102	Ⅰgrade	0.19209	0		0	0			Polyacid-based High-Efficiency Water Reducer		4.25	250		125	25	20	60
30.5	CA 25%	auto	429	0.3	3.17	0.48	ordinary portland cement	PO42.5								102	Ⅰgrade	0.19209	0		0	0			Polyacid-based High-Efficiency Water Reducer		4.25	250		125	25	20	60
30.5	CA 25%	auto	429	0.3	3.17	0.48	ordinary portland cement	PO42.5								102	Ⅰgrade	0.19209	0		0	0			Polyacid-based High-Efficiency Water Reducer		4.25	250		125	25	20	60
30.5	CA 25%	auto	429	0.3	3.17	0.48	ordinary portland cement	PO42.5								102	Ⅰgrade	0.19209	0		0	0			Polyacid-based High-Efficiency Water Reducer		4.25	250		125	25	20	60
30.5	CA 25%	auto	429	0.3	3.17	0.48	ordinary portland cement	PO42.5								102	Ⅰgrade	0.19209	0		0	0			Polyacid-based High-Efficiency Water Reducer		4.25	250		125	25	20	60
30.5	CA 25%	auto	429	0.3	3.17	0.48	ordinary portland cement	PO42.5								102	Ⅰgrade	0.19209	0		0	0			Polyacid-based High-Efficiency Water Reducer		4.25	250		125	25	20	60
30.5	CA 25%	auto	429	0.3	3.17	0.48	ordinary portland cement	PO42.5								102	Ⅰgrade	0.19209	0		0	0			Polyacid-based High-Efficiency Water Reducer		4.25	250		125	25	20	60
30.5	CA 25%	auto	429	0.3	3.17	0.48	ordinary portland cement	PO42.5								102	Ⅰgrade	0.19209	0		0	0			Polyacid-based High-Efficiency Water Reducer		4.25	250		125	25	20	60
30.5	CA 25%	auto	429	0.3	3.17	0.48	ordinary portland cement	PO42.5								102	Ⅰgrade	0.19209	0		0	0			Polyacid-based High-Efficiency Water Reducer		4.25	250		125	25	20	60
30.5	CA 25%	auto	429	0.3	3.17	0.48	ordinary portland cement	PO42.5								102	Ⅰgrade	0.19209	0		0	0			Polyacid-based High-Efficiency Water Reducer		4.25	250		125	25	20	60
30.5	CA 25%	auto	429	0.3	3.17	0.48	ordinary portland cement	PO42.5								102	Ⅰgrade	0.19209	0		0	0			Polyacid-based High-Efficiency Water Reducer		4.25	250		125	25	20	60
30.5	CA 25%	auto	429	0.3	3.17	0.48	ordinary portland cement	PO42.5								102	Ⅰgrade	0.19209	0		0	0			Polyacid-based High-Efficiency Water Reducer		4.25	250		125	25	20	60
30.5	CA 25%	auto	429	0.3	3.17	0.48	ordinary portland cement	PO42.5								102	Ⅰgrade	0.19209	0		0	0			Polyacid-based High-Efficiency Water Reducer		4.25	250		125	25	20	60
30.5	CA 25%	auto	429	0.3	3.17	0.48	ordinary portland cement	PO42.5								102	Ⅰgrade	0.19209	0		0	0			Polyacid-based High-Efficiency Water Reducer		4.25	250		125	25	20	60
30.5	CA 25%	auto	429	0.3	3.17	0.48	ordinary portland cement	PO42.5								102	Ⅰgrade	0.19209	0		0	0			Polyacid-based High-Efficiency Water Reducer		4.25	250		125	25	20	60
30.5	CA 25%	auto	429	0.3	3.17	0.48	ordinary portland cement	PO42.5								102	Ⅰgrade	0.19209	0		0	0			Polyacid-based High-Efficiency Water Reducer		4.25	250		125	25	20	60
30.5	CA 25%	auto	429	0.3	3.17	0.48	ordinary portland cement	PO42.5								102	Ⅰgrade	0.19209	0		0	0			Polyacid-based High-Efficiency Water Reducer		4.25	250		125	25	20	60
30.5	CA 25%	auto	429	0.3	3.17	0.48	ordinary portland cement	PO42.5								102	Ⅰgrade	0.19209	0		0	0			Polyacid-based High-Efficiency Water Reducer		4.25	250		125	25	20	60
30.6	CA 50%	auto	296	0.3	3.31	0.48	ordinary portland cement	PO42.5								212	Ⅰgrade	0.417323	0		0	0			Polyacid-based High-Efficiency Water Reducer		3.96	250		125	25	20	60
30.6	CA 50%	auto	296	0.3	3.31	0.48	ordinary portland cement	PO42.5								212	Ⅰgrade	0.417323	0		0	0			Polyacid-based High-Efficiency Water Reducer		3.96	250		125	25	20	60
30.6	CA 50%	auto	296	0.3	3.31	0.48	ordinary portland cement	PO42.5								212	Ⅰgrade	0.417323	0		0	0			Polyacid-based High-Efficiency Water Reducer		3.96	250		125	25	20	60
30.6	CA 50%	auto	296	0.3	3.31	0.48	ordinary portland cement	PO42.5								212	Ⅰgrade	0.417323	0		0	0			Polyacid-based High-Efficiency Water Reducer		3.96	250		125	25	20	60
30.6	CA 50%	auto	296	0.3	3.31	0.48	ordinary portland cement	PO42.5								212	Ⅰgrade	0.417323	0		0	0			Polyacid-based High-Efficiency Water Reducer		3.96	250		125	25	20	60
30.6	CA 50%	auto	296	0.3	3.31	0.48	ordinary portland cement	PO42.5								212	Ⅰgrade	0.417323	0		0	0			Polyacid-based High-Efficiency Water Reducer		3.96	250		125	25	20	60
30.6	CA 50%	auto	296	0.3	3.31	0.48	ordinary portland cement	PO42.5								212	Ⅰgrade	0.417323	0		0	0			Polyacid-based High-Efficiency Water Reducer		3.96	250		125	25	20	60
30.6	CA 50%	auto	296	0.3	3.31	0.48	ordinary portland cement	PO42.5								212	Ⅰgrade	0.417323	0		0	0			Polyacid-based High-Efficiency Water Reducer		3.96	250		125	25	20	60
30.6	CA 50%	auto	296	0.3	3.31	0.48	ordinary portland cement	PO42.5								212	Ⅰgrade	0.417323	0		0	0			Polyacid-based High-Efficiency Water Reducer		3.96	250		125	25	20	60
30.6	CA 50%	auto	296	0.3	3.31	0.48	ordinary portland cement	PO42.5								212	Ⅰgrade	0.417323	0		0	0			Polyacid-based High-Efficiency Water Reducer		3.96	250		125	25	20	60
30.6	CA 50%	auto	296	0.3	3.31	0.48	ordinary portland cement	PO42.5								212	Ⅰgrade	0.417323	0		0	0			Polyacid-based High-Efficiency Water Reducer		3.96	250		125	25	20	60
30.6	CA 50%	auto	296	0.3	3.31	0.48	ordinary portland cement	PO42.5								212	Ⅰgrade	0.417323	0		0	0			Polyacid-based High-Efficiency Water Reducer		3.96	250		125	25	20	60
30.6	CA 50%	auto	296	0.3	3.31	0.48	ordinary portland cement	PO42.5								212	Ⅰgrade	0.417323	0		0	0			Polyacid-based High-Efficiency Water Reducer		3.96	250		125	25	20	60
30.6	CA 50%	auto	296	0.3	3.31	0.48	ordinary portland cement	PO42.5								212	Ⅰgrade	0.417323	0		0	0			Polyacid-based High-Efficiency Water Reducer		3.96	250		125	25	20	60
30.6	CA 50%	auto	296	0.3	3.31	0.48	ordinary portland cement	PO42.5								212	Ⅰgrade	0.417323	0		0	0			Polyacid-based High-Efficiency Water Reducer		3.96	250		125	25	20	60
30.6	CA 50%	auto	296	0.3	3.31	0.48	ordinary portland cement	PO42.5								212	Ⅰgrade	0.417323	0		0	0			Polyacid-based High-Efficiency Water Reducer		3.96	250		125	25	20	60
30.6	CA 50%	auto	296	0.3	3.31	0.48	ordinary portland cement	PO42.5								212	Ⅰgrade	0.417323	0		0	0			Polyacid-based High-Efficiency Water Reducer		3.96	250		125	25	20	60
30.6	CA 50%	auto	296	0.3	3.31	0.48	ordinary portland cement	PO42.5								212	Ⅰgrade	0.417323	0		0	0			Polyacid-based High-Efficiency Water Reducer		3.96	250		125	25	20	60
30.6	CA 50%	auto	296	0.3	3.31	0.48	ordinary portland cement	PO42.5								212	Ⅰgrade	0.417323	0		0	0			Polyacid-based High-Efficiency Water Reducer		3.96	250		125	25	20	60
30.6	CA 50%	auto	296	0.3	3.31	0.48	ordinary portland cement	PO42.5								212	Ⅰgrade	0.417323	0		0	0			Polyacid-based High-Efficiency Water Reducer		3.96	250		125	25	20	60
30.6	CA 50%	auto	296	0.3	3.31	0.48	ordinary portland cement	PO42.5								212	Ⅰgrade	0.417323	0		0	0			Polyacid-based High-Efficiency Water Reducer		3.96	250		125	25	20	60
30.6	CA 50%	auto	296	0.3	3.31	0.48	ordinary portland cement	PO42.5								212	Ⅰgrade	0.417323	0		0	0			Polyacid-based High-Efficiency Water Reducer		3.96	250		125	25	20	60
30.6	CA 50%	auto	296	0.3	3.31	0.48	ordinary portland cement	PO42.5								212	Ⅰgrade	0.417323	0		0	0			Polyacid-based High-Efficiency Water Reducer		3.96	250		125	25	20	60
30.6	CA 50%	auto	296	0.3	3.31	0.48	ordinary portland cement	PO42.5								212	Ⅰgrade	0.417323	0		0	0			Polyacid-based High-Efficiency Water Reducer		3.96	250		125	25	20	60
30.6	CA 50%	auto	296	0.3	3.31	0.48	ordinary portland cement	PO42.5								212	Ⅰgrade	0.417323	0		0	0			Polyacid-based High-Efficiency Water Reducer		3.96	250		125	25	20	60
30.6	CA 50%	auto	296	0.3	3.31	0.48	ordinary portland cement	PO42.5								212	Ⅰgrade	0.417323	0		0	0			Polyacid-based High-Efficiency Water Reducer		3.96	250		125	25	20	60
30.6	CA 50%	auto	296	0.3	3.31	0.48	ordinary portland cement	PO42.5								212	Ⅰgrade	0.417323	0		0	0			Polyacid-based High-Efficiency Water Reducer		3.96	250		125	25	20	60
30.6	CA 50%	auto	296	0.3	3.31	0.48	ordinary portland cement	PO42.5								212	Ⅰgrade	0.417323	0		0	0			Polyacid-based High-Efficiency Water Reducer		3.96	250		125	25	20	60
30.6	CA 50%	auto	296	0.3	3.31	0.48	ordinary portland cement	PO42.5								212	Ⅰgrade	0.417323	0		0	0			Polyacid-based High-Efficiency Water Reducer		3.96	250		125	25	20	60
30.6	CA 50%	auto	296	0.3	3.31	0.48	ordinary portland cement	PO42.5								212	Ⅰgrade	0.417323	0		0	0			Polyacid-based High-Efficiency Water Reducer		3.96	250		125	25	20	60
30.6	CA 50%	auto	296	0.3	3.31	0.48	ordinary portland cement	PO42.5								212	Ⅰgrade	0.417323	0		0	0			Polyacid-based High-Efficiency Water Reducer		3.96	250		125	25	20	60
30.6	CA 50%	auto	296	0.3	3.31	0.48	ordinary portland cement	PO42.5								212	Ⅰgrade	0.417323	0		0	0			Polyacid-based High-Efficiency Water Reducer		3.96	250		125	25	20	60
30.6	CA 50%	auto	296	0.3	3.31	0.48	ordinary portland cement	PO42.5								212	Ⅰgrade	0.417323	0		0	0			Polyacid-based High-Efficiency Water Reducer		3.96	250		125	25	20	60
30.6	CA 50%	auto	296	0.3	3.31	0.48	ordinary portland cement	PO42.5								212	Ⅰgrade	0.417323	0		0	0			Polyacid-based High-Efficiency Water Reducer		3.96	250		125	25	20	60
30.7	TU 50%	auto	295	0.3	3.3	0.48	ordinary portland cement	PO42.5								215	Ⅲgrade	0.421569	0		0	0			Polyacid-based High-Efficiency Water Reducer		3.88	250		125	25	20	60
30.7	TU 50%	auto	295	0.3	3.3	0.48	ordinary portland cement	PO42.5								215	Ⅲgrade	0.421569	0		0	0			Polyacid-based High-Efficiency Water Reducer		3.88	250		125	25	20	60
30.7	TU 50%	auto	295	0.3	3.3	0.48	ordinary portland cement	PO42.5								215	Ⅲgrade	0.421569	0		0	0			Polyacid-based High-Efficiency Water Reducer		3.88	250		125	25	20	60
30.7	TU 50%	auto	295	0.3	3.3	0.48	ordinary portland cement	PO42.5								215	Ⅲgrade	0.421569	0		0	0			Polyacid-based High-Efficiency Water Reducer		3.88	250		125	25	20	60
30.7	TU 50%	auto	295	0.3	3.3	0.48	ordinary portland cement	PO42.5								215	Ⅲgrade	0.421569	0		0	0			Polyacid-based High-Efficiency Water Reducer		3.88	250		125	25	20	60
30.7	TU 50%	auto	295	0.3	3.3	0.48	ordinary portland cement	PO42.5								215	Ⅲgrade	0.421569	0		0	0			Polyacid-based High-Efficiency Water Reducer		3.88	250		125	25	20	60
30.7	TU 50%	auto	295	0.3	3.3	0.48	ordinary portland cement	PO42.5								215	Ⅲgrade	0.421569	0		0	0			Polyacid-based High-Efficiency Water Reducer		3.88	250		125	25	20	60
30.7	TU 50%	auto	295	0.3	3.3	0.48	ordinary portland cement	PO42.5								215	Ⅲgrade	0.421569	0		0	0			Polyacid-based High-Efficiency Water Reducer		3.88	250		125	25	20	60
30.7	TU 50%	auto	295	0.3	3.3	0.48	ordinary portland cement	PO42.5								215	Ⅲgrade	0.421569	0		0	0			Polyacid-based High-Efficiency Water Reducer		3.88	250		125	25	20	60
30.7	TU 50%	auto	295	0.3	3.3	0.48	ordinary portland cement	PO42.5								215	Ⅲgrade	0.421569	0		0	0			Polyacid-based High-Efficiency Water Reducer		3.88	250		125	25	20	60
30.7	TU 50%	auto	295	0.3	3.3	0.48	ordinary portland cement	PO42.5								215	Ⅲgrade	0.421569	0		0	0			Polyacid-based High-Efficiency Water Reducer		3.88	250		125	25	20	60
30.7	TU 50%	auto	295	0.3	3.3	0.48	ordinary portland cement	PO42.5								215	Ⅲgrade	0.421569	0		0	0			Polyacid-based High-Efficiency Water Reducer		3.88	250		125	25	20	60
30.7	TU 50%	auto	295	0.3	3.3	0.48	ordinary portland cement	PO42.5								215	Ⅲgrade	0.421569	0		0	0			Polyacid-based High-Efficiency Water Reducer		3.88	250		125	25	20	60
30.7	TU 50%	auto	295	0.3	3.3	0.48	ordinary portland cement	PO42.5								215	Ⅲgrade	0.421569	0		0	0			Polyacid-based High-Efficiency Water Reducer		3.88	250		125	25	20	60
30.7	TU 50%	auto	295	0.3	3.3	0.48	ordinary portland cement	PO42.5								215	Ⅲgrade	0.421569	0		0	0			Polyacid-based High-Efficiency Water Reducer		3.88	250		125	25	20	60
30.7	TU 50%	auto	295	0.3	3.3	0.48	ordinary portland cement	PO42.5								215	Ⅲgrade	0.421569	0		0	0			Polyacid-based High-Efficiency Water Reducer		3.88	250		125	25	20	60
30.7	TU 50%	auto	295	0.3	3.3	0.48	ordinary portland cement	PO42.5								215	Ⅲgrade	0.421569	0		0	0			Polyacid-based High-Efficiency Water Reducer		3.88	250		125	25	20	60
30.7	TU 50%	auto	295	0.3	3.3	0.48	ordinary portland cement	PO42.5								215	Ⅲgrade	0.421569	0		0	0			Polyacid-based High-Efficiency Water Reducer		3.88	250		125	25	20	60
30.7	TU 50%	auto	295	0.3	3.3	0.48	ordinary portland cement	PO42.5								215	Ⅲgrade	0.421569	0		0	0			Polyacid-based High-Efficiency Water Reducer		3.88	250		125	25	20	60
30.7	TU 50%	auto	295	0.3	3.3	0.48	ordinary portland cement	PO42.5								215	Ⅲgrade	0.421569	0		0	0			Polyacid-based High-Efficiency Water Reducer		3.88	250		125	25	20	60
30.7	TU 50%	auto	295	0.3	3.3	0.48	ordinary portland cement	PO42.5								215	Ⅲgrade	0.421569	0		0	0			Polyacid-based High-Efficiency Water Reducer		3.88	250		125	25	20	60
30.7	TU 50%	auto	295	0.3	3.3	0.48	ordinary portland cement	PO42.5								215	Ⅲgrade	0.421569	0		0	0			Polyacid-based High-Efficiency Water Reducer		3.88	250		125	25	20	60
30.7	TU 50%	auto	295	0.3	3.3	0.48	ordinary portland cement	PO42.5								215	Ⅲgrade	0.421569	0		0	0			Polyacid-based High-Efficiency Water Reducer		3.88	250		125	25	20	60
30.7	TU 50%	auto	295	0.3	3.3	0.48	ordinary portland cement	PO42.5								215	Ⅲgrade	0.421569	0		0	0			Polyacid-based High-Efficiency Water Reducer		3.88	250		125	25	20	60
30.7	TU 50%	auto	295	0.3	3.3	0.48	ordinary portland cement	PO42.5								215	Ⅲgrade	0.421569	0		0	0			Polyacid-based High-Efficiency Water Reducer		3.88	250		125	25	20	60
30.7	TU 50%	auto	295	0.3	3.3	0.48	ordinary portland cement	PO42.5								215	Ⅲgrade	0.421569	0		0	0			Polyacid-based High-Efficiency Water Reducer		3.88	250		125	25	20	60
30.7	TU 50%	auto	295	0.3	3.3	0.48	ordinary portland cement	PO42.5								215	Ⅲgrade	0.421569	0		0	0			Polyacid-based High-Efficiency Water Reducer		3.88	250		125	25	20	60
30.7	TU 50%	auto	295	0.3	3.3	0.48	ordinary portland cement	PO42.5								215	Ⅲgrade	0.421569	0		0	0			Polyacid-based High-Efficiency Water Reducer		3.88	250		125	25	20	60
30.7	TU 50%	auto	295	0.3	3.3	0.48	ordinary portland cement	PO42.5								215	Ⅲgrade	0.421569	0		0	0			Polyacid-based High-Efficiency Water Reducer		3.88	250		125	25	20	60
30.7	TU 50%	auto	295	0.3	3.3	0.48	ordinary portland cement	PO42.5								215	Ⅲgrade	0.421569	0		0	0			Polyacid-based High-Efficiency Water Reducer		3.88	250		125	25	20	60
30.7	TU 50%	auto	295	0.3	3.3	0.48	ordinary portland cement	PO42.5								215	Ⅲgrade	0.421569	0		0	0			Polyacid-based High-Efficiency Water Reducer		3.88	250		125	25	20	60
30.7	TU 50%	auto	295	0.3	3.3	0.48	ordinary portland cement	PO42.5								215	Ⅲgrade	0.421569	0		0	0			Polyacid-based High-Efficiency Water Reducer		3.88	250		125	25	20	60
30.7	TU 50%	auto	295	0.3	3.3	0.48	ordinary portland cement	PO42.5								215	Ⅲgrade	0.421569	0		0	0			Polyacid-based High-Efficiency Water Reducer		3.88	250		125	25	20	60
31.1	SC3	auto	350	0.42	3.95	0.45	I/IIType of Portland cement	PⅠ42.5R	river sand	2.8		Limestone gravel	5～25mm			90	Ⅰgrade	0.204545			0				Polyacid-based High-Efficiency Water Reducer		0.008	515	100	100	22.7876	20	60							Measurement begins after initial coagulation
31.1	SC3	auto	350	0.42	3.95	0.45	I/IIType of Portland cement	PⅠ42.5R	river sand	2.8		Limestone gravel	5～25mm			90	Ⅰgrade	0.204545			0				Polyacid-based High-Efficiency Water Reducer		0.008	515	100	100	22.7876	20	60							Measurement begins after initial coagulation
31.1	SC3	auto	350	0.42	3.95	0.45	I/IIType of Portland cement	PⅠ42.5R	river sand	2.8		Limestone gravel	5～25mm			90	Ⅰgrade	0.204545			0				Polyacid-based High-Efficiency Water Reducer		0.008	515	100	100	22.7876	20	60							Measurement begins after initial coagulation
31.1	SC3	auto	350	0.42	3.95	0.45	I/IIType of Portland cement	PⅠ42.5R	river sand	2.8		Limestone gravel	5～25mm			90	Ⅰgrade	0.204545			0				Polyacid-based High-Efficiency Water Reducer		0.008	515	100	100	22.7876	20	60							Measurement begins after initial coagulation
31.1	SC3	auto	350	0.42	3.95	0.45	I/IIType of Portland cement	PⅠ42.5R	river sand	2.8		Limestone gravel	5～25mm			90	Ⅰgrade	0.204545			0				Polyacid-based High-Efficiency Water Reducer		0.008	515	100	100	22.7876	20	60							Measurement begins after initial coagulation
31.1	SC3	auto	350	0.42	3.95	0.45	I/IIType of Portland cement	PⅠ42.5R	river sand	2.8		Limestone gravel	5～25mm			90	Ⅰgrade	0.204545			0				Polyacid-based High-Efficiency Water Reducer		0.008	515	100	100	22.7876	20	60							Measurement begins after initial coagulation
31.1	SC3	auto	350	0.42	3.95	0.45	I/IIType of Portland cement	PⅠ42.5R	river sand	2.8		Limestone gravel	5～25mm			90	Ⅰgrade	0.204545			0				Polyacid-based High-Efficiency Water Reducer		0.008	515	100	100	22.7876	20	60							Measurement begins after initial coagulation
31.1	SC3	auto	350	0.42	3.95	0.45	I/IIType of Portland cement	PⅠ42.5R	river sand	2.8		Limestone gravel	5～25mm			90	Ⅰgrade	0.204545			0				Polyacid-based High-Efficiency Water Reducer		0.008	515	100	100	22.7876	20	60							Measurement begins after initial coagulation
31.1	SC3	auto	350	0.42	3.95	0.45	I/IIType of Portland cement	PⅠ42.5R	river sand	2.8		Limestone gravel	5～25mm			90	Ⅰgrade	0.204545			0				Polyacid-based High-Efficiency Water Reducer		0.008	515	100	100	22.7876	20	60							Measurement begins after initial coagulation
31.1	SC3	auto	350	0.42	3.95	0.45	I/IIType of Portland cement	PⅠ42.5R	river sand	2.8		Limestone gravel	5～25mm			90	Ⅰgrade	0.204545			0				Polyacid-based High-Efficiency Water Reducer		0.008	515	100	100	22.7876	20	60							Measurement begins after initial coagulation
31.1	SC3	auto	350	0.42	3.95	0.45	I/IIType of Portland cement	PⅠ42.5R	river sand	2.8		Limestone gravel	5～25mm			90	Ⅰgrade	0.204545			0				Polyacid-based High-Efficiency Water Reducer		0.008	515	100	100	22.7876	20	60							Measurement begins after initial coagulation
31.1	SC3	auto	350	0.42	3.95	0.45	I/IIType of Portland cement	PⅠ42.5R	river sand	2.8		Limestone gravel	5～25mm			90	Ⅰgrade	0.204545			0				Polyacid-based High-Efficiency Water Reducer		0.008	515	100	100	22.7876	20	60							Measurement begins after initial coagulation
31.1	SC3	auto	350	0.42	3.95	0.45	I/IIType of Portland cement	PⅠ42.5R	river sand	2.8		Limestone gravel	5～25mm			90	Ⅰgrade	0.204545			0				Polyacid-based High-Efficiency Water Reducer		0.008	515	100	100	22.7876	20	60							Measurement begins after initial coagulation
31.1	SC3	auto	350	0.42	3.95	0.45	I/IIType of Portland cement	PⅠ42.5R	river sand	2.8		Limestone gravel	5～25mm			90	Ⅰgrade	0.204545			0				Polyacid-based High-Efficiency Water Reducer		0.008	515	100	100	22.7876	20	60							Measurement begins after initial coagulation
31.1	SC3	auto	350	0.42	3.95	0.45	I/IIType of Portland cement	PⅠ42.5R	river sand	2.8		Limestone gravel	5～25mm			90	Ⅰgrade	0.204545			0				Polyacid-based High-Efficiency Water Reducer		0.008	515	100	100	22.7876	20	60							Measurement begins after initial coagulation
31.1	SC3	auto	350	0.42	3.95	0.45	I/IIType of Portland cement	PⅠ42.5R	river sand	2.8		Limestone gravel	5～25mm			90	Ⅰgrade	0.204545			0				Polyacid-based High-Efficiency Water Reducer		0.008	515	100	100	22.7876	20	60							Measurement begins after initial coagulation
31.2	SC4	auto	382	0.37	3.66	0.45	I/IIType of Portland cement	PⅠ42.5R	river sand	2.8		Limestone gravel	5～25mm			94	Ⅰgrade	0.197479			0				Polyacid-based High-Efficiency Water Reducer		0.01	515	100	100	22.7876	20	60							Measurement begins after initial coagulation
31.2	SC4	auto	382	0.37	3.66	0.45	I/IIType of Portland cement	PⅠ42.5R	river sand	2.8		Limestone gravel	5～25mm			94	Ⅰgrade	0.197479			0				Polyacid-based High-Efficiency Water Reducer		0.01	515	100	100	22.7876	20	60							Measurement begins after initial coagulation
31.2	SC4	auto	382	0.37	3.66	0.45	I/IIType of Portland cement	PⅠ42.5R	river sand	2.8		Limestone gravel	5～25mm			94	Ⅰgrade	0.197479			0				Polyacid-based High-Efficiency Water Reducer		0.01	515	100	100	22.7876	20	60							Measurement begins after initial coagulation
31.2	SC4	auto	382	0.37	3.66	0.45	I/IIType of Portland cement	PⅠ42.5R	river sand	2.8		Limestone gravel	5～25mm			94	Ⅰgrade	0.197479			0				Polyacid-based High-Efficiency Water Reducer		0.01	515	100	100	22.7876	20	60							Measurement begins after initial coagulation
31.2	SC4	auto	382	0.37	3.66	0.45	I/IIType of Portland cement	PⅠ42.5R	river sand	2.8		Limestone gravel	5～25mm			94	Ⅰgrade	0.197479			0				Polyacid-based High-Efficiency Water Reducer		0.01	515	100	100	22.7876	20	60							Measurement begins after initial coagulation
31.2	SC4	auto	382	0.37	3.66	0.45	I/IIType of Portland cement	PⅠ42.5R	river sand	2.8		Limestone gravel	5～25mm			94	Ⅰgrade	0.197479			0				Polyacid-based High-Efficiency Water Reducer		0.01	515	100	100	22.7876	20	60							Measurement begins after initial coagulation
31.2	SC4	auto	382	0.37	3.66	0.45	I/IIType of Portland cement	PⅠ42.5R	river sand	2.8		Limestone gravel	5～25mm			94	Ⅰgrade	0.197479			0				Polyacid-based High-Efficiency Water Reducer		0.01	515	100	100	22.7876	20	60							Measurement begins after initial coagulation
31.2	SC4	auto	382	0.37	3.66	0.45	I/IIType of Portland cement	PⅠ42.5R	river sand	2.8		Limestone gravel	5～25mm			94	Ⅰgrade	0.197479			0				Polyacid-based High-Efficiency Water Reducer		0.01	515	100	100	22.7876	20	60							Measurement begins after initial coagulation
31.2	SC4	auto	382	0.37	3.66	0.45	I/IIType of Portland cement	PⅠ42.5R	river sand	2.8		Limestone gravel	5～25mm			94	Ⅰgrade	0.197479			0				Polyacid-based High-Efficiency Water Reducer		0.01	515	100	100	22.7876	20	60							Measurement begins after initial coagulation
31.2	SC4	auto	382	0.37	3.66	0.45	I/IIType of Portland cement	PⅠ42.5R	river sand	2.8		Limestone gravel	5～25mm			94	Ⅰgrade	0.197479			0				Polyacid-based High-Efficiency Water Reducer		0.01	515	100	100	22.7876	20	60							Measurement begins after initial coagulation
31.2	SC4	auto	382	0.37	3.66	0.45	I/IIType of Portland cement	PⅠ42.5R	river sand	2.8		Limestone gravel	5～25mm			94	Ⅰgrade	0.197479			0				Polyacid-based High-Efficiency Water Reducer		0.01	515	100	100	22.7876	20	60							Measurement begins after initial coagulation
31.2	SC4	auto	382	0.37	3.66	0.45	I/IIType of Portland cement	PⅠ42.5R	river sand	2.8		Limestone gravel	5～25mm			94	Ⅰgrade	0.197479			0				Polyacid-based High-Efficiency Water Reducer		0.01	515	100	100	22.7876	20	60							Measurement begins after initial coagulation
31.2	SC4	auto	382	0.37	3.66	0.45	I/IIType of Portland cement	PⅠ42.5R	river sand	2.8		Limestone gravel	5～25mm			94	Ⅰgrade	0.197479			0				Polyacid-based High-Efficiency Water Reducer		0.01	515	100	100	22.7876	20	60							Measurement begins after initial coagulation
31.2	SC4	auto	382	0.37	3.66	0.45	I/IIType of Portland cement	PⅠ42.5R	river sand	2.8		Limestone gravel	5～25mm			94	Ⅰgrade	0.197479			0				Polyacid-based High-Efficiency Water Reducer		0.01	515	100	100	22.7876	20	60							Measurement begins after initial coagulation
31.2	SC4	auto	382	0.37	3.66	0.45	I/IIType of Portland cement	PⅠ42.5R	river sand	2.8		Limestone gravel	5～25mm			94	Ⅰgrade	0.197479			0				Polyacid-based High-Efficiency Water Reducer		0.01	515	100	100	22.7876	20	60							Measurement begins after initial coagulation
31.2	SC4	auto	382	0.37	3.66	0.45	I/IIType of Portland cement	PⅠ42.5R	river sand	2.8		Limestone gravel	5～25mm			94	Ⅰgrade	0.197479			0				Polyacid-based High-Efficiency Water Reducer		0.01	515	100	100	22.7876	20	60							Measurement begins after initial coagulation
31.2	SC4	auto	382	0.37	3.66	0.45	I/IIType of Portland cement	PⅠ42.5R	river sand	2.8		Limestone gravel	5～25mm			94	Ⅰgrade	0.197479			0				Polyacid-based High-Efficiency Water Reducer		0.01	515	100	100	22.7876	20	60							Measurement begins after initial coagulation
31.2	SC4	auto	382	0.37	3.66	0.45	I/IIType of Portland cement	PⅠ42.5R	river sand	2.8		Limestone gravel	5～25mm			94	Ⅰgrade	0.197479			0				Polyacid-based High-Efficiency Water Reducer		0.01	515	100	100	22.7876	20	60							Measurement begins after initial coagulation
31.2	SC4	auto	382	0.37	3.66	0.45	I/IIType of Portland cement	PⅠ42.5R	river sand	2.8		Limestone gravel	5～25mm			94	Ⅰgrade	0.197479			0				Polyacid-based High-Efficiency Water Reducer		0.01	515	100	100	22.7876	20	60							Measurement begins after initial coagulation
31.2	SC4	auto	382	0.37	3.66	0.45	I/IIType of Portland cement	PⅠ42.5R	river sand	2.8		Limestone gravel	5～25mm			94	Ⅰgrade	0.197479			0				Polyacid-based High-Efficiency Water Reducer		0.01	515	100	100	22.7876	20	60							Measurement begins after initial coagulation
31.2	SC4	auto	382	0.37	3.66	0.45	I/IIType of Portland cement	PⅠ42.5R	river sand	2.8		Limestone gravel	5～25mm			94	Ⅰgrade	0.197479			0				Polyacid-based High-Efficiency Water Reducer		0.01	515	100	100	22.7876	20	60							Measurement begins after initial coagulation
31.2	SC4	auto	382	0.37	3.66	0.45	I/IIType of Portland cement	PⅠ42.5R	river sand	2.8		Limestone gravel	5～25mm			94	Ⅰgrade	0.197479			0				Polyacid-based High-Efficiency Water Reducer		0.01	515	100	100	22.7876	20	60							Measurement begins after initial coagulation
31.3	SC5	auto	412	0.32	3.4	0.45	I/IIType of Portland cement	PⅠ42.5R	river sand	2.8		Limestone gravel	5～25mm			100	Ⅰgrade	0.195312			0				Polyacid-based High-Efficiency Water Reducer		0.012	515	100	100	22.7876	20	60							Measurement begins after initial coagulation
31.3	SC5	auto	412	0.32	3.4	0.45	I/IIType of Portland cement	PⅠ42.5R	river sand	2.8		Limestone gravel	5～25mm			100	Ⅰgrade	0.195312			0				Polyacid-based High-Efficiency Water Reducer		0.012	515	100	100	22.7876	20	60							Measurement begins after initial coagulation
31.3	SC5	auto	412	0.32	3.4	0.45	I/IIType of Portland cement	PⅠ42.5R	river sand	2.8		Limestone gravel	5～25mm			100	Ⅰgrade	0.195312			0				Polyacid-based High-Efficiency Water Reducer		0.012	515	100	100	22.7876	20	60							Measurement begins after initial coagulation
31.3	SC5	auto	412	0.32	3.4	0.45	I/IIType of Portland cement	PⅠ42.5R	river sand	2.8		Limestone gravel	5～25mm			100	Ⅰgrade	0.195312			0				Polyacid-based High-Efficiency Water Reducer		0.012	515	100	100	22.7876	20	60							Measurement begins after initial coagulation
31.3	SC5	auto	412	0.32	3.4	0.45	I/IIType of Portland cement	PⅠ42.5R	river sand	2.8		Limestone gravel	5～25mm			100	Ⅰgrade	0.195312			0				Polyacid-based High-Efficiency Water Reducer		0.012	515	100	100	22.7876	20	60							Measurement begins after initial coagulation
31.3	SC5	auto	412	0.32	3.4	0.45	I/IIType of Portland cement	PⅠ42.5R	river sand	2.8		Limestone gravel	5～25mm			100	Ⅰgrade	0.195312			0				Polyacid-based High-Efficiency Water Reducer		0.012	515	100	100	22.7876	20	60							Measurement begins after initial coagulation
31.3	SC5	auto	412	0.32	3.4	0.45	I/IIType of Portland cement	PⅠ42.5R	river sand	2.8		Limestone gravel	5～25mm			100	Ⅰgrade	0.195312			0				Polyacid-based High-Efficiency Water Reducer		0.012	515	100	100	22.7876	20	60							Measurement begins after initial coagulation
31.3	SC5	auto	412	0.32	3.4	0.45	I/IIType of Portland cement	PⅠ42.5R	river sand	2.8		Limestone gravel	5～25mm			100	Ⅰgrade	0.195312			0				Polyacid-based High-Efficiency Water Reducer		0.012	515	100	100	22.7876	20	60							Measurement begins after initial coagulation
31.3	SC5	auto	412	0.32	3.4	0.45	I/IIType of Portland cement	PⅠ42.5R	river sand	2.8		Limestone gravel	5～25mm			100	Ⅰgrade	0.195312			0				Polyacid-based High-Efficiency Water Reducer		0.012	515	100	100	22.7876	20	60							Measurement begins after initial coagulation
31.3	SC5	auto	412	0.32	3.4	0.45	I/IIType of Portland cement	PⅠ42.5R	river sand	2.8		Limestone gravel	5～25mm			100	Ⅰgrade	0.195312			0				Polyacid-based High-Efficiency Water Reducer		0.012	515	100	100	22.7876	20	60							Measurement begins after initial coagulation
31.3	SC5	auto	412	0.32	3.4	0.45	I/IIType of Portland cement	PⅠ42.5R	river sand	2.8		Limestone gravel	5～25mm			100	Ⅰgrade	0.195312			0				Polyacid-based High-Efficiency Water Reducer		0.012	515	100	100	22.7876	20	60							Measurement begins after initial coagulation
31.3	SC5	auto	412	0.32	3.4	0.45	I/IIType of Portland cement	PⅠ42.5R	river sand	2.8		Limestone gravel	5～25mm			100	Ⅰgrade	0.195312			0				Polyacid-based High-Efficiency Water Reducer		0.012	515	100	100	22.7876	20	60							Measurement begins after initial coagulation
31.3	SC5	auto	412	0.32	3.4	0.45	I/IIType of Portland cement	PⅠ42.5R	river sand	2.8		Limestone gravel	5～25mm			100	Ⅰgrade	0.195312			0				Polyacid-based High-Efficiency Water Reducer		0.012	515	100	100	22.7876	20	60							Measurement begins after initial coagulation
31.3	SC5	auto	412	0.32	3.4	0.45	I/IIType of Portland cement	PⅠ42.5R	river sand	2.8		Limestone gravel	5～25mm			100	Ⅰgrade	0.195312			0				Polyacid-based High-Efficiency Water Reducer		0.012	515	100	100	22.7876	20	60							Measurement begins after initial coagulation
31.3	SC5	auto	412	0.32	3.4	0.45	I/IIType of Portland cement	PⅠ42.5R	river sand	2.8		Limestone gravel	5～25mm			100	Ⅰgrade	0.195312			0				Polyacid-based High-Efficiency Water Reducer		0.012	515	100	100	22.7876	20	60							Measurement begins after initial coagulation
31.3	SC5	auto	412	0.32	3.4	0.45	I/IIType of Portland cement	PⅠ42.5R	river sand	2.8		Limestone gravel	5～25mm			100	Ⅰgrade	0.195312			0				Polyacid-based High-Efficiency Water Reducer		0.012	515	100	100	22.7876	20	60							Measurement begins after initial coagulation
31.3	SC5	auto	412	0.32	3.4	0.45	I/IIType of Portland cement	PⅠ42.5R	river sand	2.8		Limestone gravel	5～25mm			100	Ⅰgrade	0.195312			0				Polyacid-based High-Efficiency Water Reducer		0.012	515	100	100	22.7876	20	60							Measurement begins after initial coagulation
31.3	SC5	auto	412	0.32	3.4	0.45	I/IIType of Portland cement	PⅠ42.5R	river sand	2.8		Limestone gravel	5～25mm			100	Ⅰgrade	0.195312			0				Polyacid-based High-Efficiency Water Reducer		0.012	515	100	100	22.7876	20	60							Measurement begins after initial coagulation
31.3	SC5	auto	412	0.32	3.4	0.45	I/IIType of Portland cement	PⅠ42.5R	river sand	2.8		Limestone gravel	5～25mm			100	Ⅰgrade	0.195312			0				Polyacid-based High-Efficiency Water Reducer		0.012	515	100	100	22.7876	20	60							Measurement begins after initial coagulation
31.3	SC5	auto	412	0.32	3.4	0.45	I/IIType of Portland cement	PⅠ42.5R	river sand	2.8		Limestone gravel	5～25mm			100	Ⅰgrade	0.195312			0				Polyacid-based High-Efficiency Water Reducer		0.012	515	100	100	22.7876	20	60							Measurement begins after initial coagulation
31.4	SC6	auto	440	0.28	3.17	0.45	I/IIType of Portland cement	PⅠ42.5R	river sand	2.8		Limestone gravel	5～25mm			110	Ⅰgrade	0.2			0				Polyacid-based High-Efficiency Water Reducer		0.013	515	100	100	22.7876	20	60							Measurement begins after initial coagulation
31.4	SC6	auto	440	0.28	3.17	0.45	I/IIType of Portland cement	PⅠ42.5R	river sand	2.8		Limestone gravel	5～25mm			110	Ⅰgrade	0.2			0				Polyacid-based High-Efficiency Water Reducer		0.013	515	100	100	22.7876	20	60							Measurement begins after initial coagulation
31.4	SC6	auto	440	0.28	3.17	0.45	I/IIType of Portland cement	PⅠ42.5R	river sand	2.8		Limestone gravel	5～25mm			110	Ⅰgrade	0.2			0				Polyacid-based High-Efficiency Water Reducer		0.013	515	100	100	22.7876	20	60							Measurement begins after initial coagulation
31.4	SC6	auto	440	0.28	3.17	0.45	I/IIType of Portland cement	PⅠ42.5R	river sand	2.8		Limestone gravel	5～25mm			110	Ⅰgrade	0.2			0				Polyacid-based High-Efficiency Water Reducer		0.013	515	100	100	22.7876	20	60							Measurement begins after initial coagulation
31.4	SC6	auto	440	0.28	3.17	0.45	I/IIType of Portland cement	PⅠ42.5R	river sand	2.8		Limestone gravel	5～25mm			110	Ⅰgrade	0.2			0				Polyacid-based High-Efficiency Water Reducer		0.013	515	100	100	22.7876	20	60							Measurement begins after initial coagulation
31.4	SC6	auto	440	0.28	3.17	0.45	I/IIType of Portland cement	PⅠ42.5R	river sand	2.8		Limestone gravel	5～25mm			110	Ⅰgrade	0.2			0				Polyacid-based High-Efficiency Water Reducer		0.013	515	100	100	22.7876	20	60							Measurement begins after initial coagulation
31.4	SC6	auto	440	0.28	3.17	0.45	I/IIType of Portland cement	PⅠ42.5R	river sand	2.8		Limestone gravel	5～25mm			110	Ⅰgrade	0.2			0				Polyacid-based High-Efficiency Water Reducer		0.013	515	100	100	22.7876	20	60							Measurement begins after initial coagulation
31.4	SC6	auto	440	0.28	3.17	0.45	I/IIType of Portland cement	PⅠ42.5R	river sand	2.8		Limestone gravel	5～25mm			110	Ⅰgrade	0.2			0				Polyacid-based High-Efficiency Water Reducer		0.013	515	100	100	22.7876	20	60							Measurement begins after initial coagulation
31.4	SC6	auto	440	0.28	3.17	0.45	I/IIType of Portland cement	PⅠ42.5R	river sand	2.8		Limestone gravel	5～25mm			110	Ⅰgrade	0.2			0				Polyacid-based High-Efficiency Water Reducer		0.013	515	100	100	22.7876	20	60							Measurement begins after initial coagulation
31.4	SC6	auto	440	0.28	3.17	0.45	I/IIType of Portland cement	PⅠ42.5R	river sand	2.8		Limestone gravel	5～25mm			110	Ⅰgrade	0.2			0				Polyacid-based High-Efficiency Water Reducer		0.013	515	100	100	22.7876	20	60							Measurement begins after initial coagulation
31.4	SC6	auto	440	0.28	3.17	0.45	I/IIType of Portland cement	PⅠ42.5R	river sand	2.8		Limestone gravel	5～25mm			110	Ⅰgrade	0.2			0				Polyacid-based High-Efficiency Water Reducer		0.013	515	100	100	22.7876	20	60							Measurement begins after initial coagulation
31.4	SC6	auto	440	0.28	3.17	0.45	I/IIType of Portland cement	PⅠ42.5R	river sand	2.8		Limestone gravel	5～25mm			110	Ⅰgrade	0.2			0				Polyacid-based High-Efficiency Water Reducer		0.013	515	100	100	22.7876	20	60							Measurement begins after initial coagulation
31.4	SC6	auto	440	0.28	3.17	0.45	I/IIType of Portland cement	PⅠ42.5R	river sand	2.8		Limestone gravel	5～25mm			110	Ⅰgrade	0.2			0				Polyacid-based High-Efficiency Water Reducer		0.013	515	100	100	22.7876	20	60							Measurement begins after initial coagulation
31.4	SC6	auto	440	0.28	3.17	0.45	I/IIType of Portland cement	PⅠ42.5R	river sand	2.8		Limestone gravel	5～25mm			110	Ⅰgrade	0.2			0				Polyacid-based High-Efficiency Water Reducer		0.013	515	100	100	22.7876	20	60							Measurement begins after initial coagulation
31.4	SC6	auto	440	0.28	3.17	0.45	I/IIType of Portland cement	PⅠ42.5R	river sand	2.8		Limestone gravel	5～25mm			110	Ⅰgrade	0.2			0				Polyacid-based High-Efficiency Water Reducer		0.013	515	100	100	22.7876	20	60							Measurement begins after initial coagulation
31.4	SC6	auto	440	0.28	3.17	0.45	I/IIType of Portland cement	PⅠ42.5R	river sand	2.8		Limestone gravel	5～25mm			110	Ⅰgrade	0.2			0				Polyacid-based High-Efficiency Water Reducer		0.013	515	100	100	22.7876	20	60							Measurement begins after initial coagulation
31.4	SC6	auto	440	0.28	3.17	0.45	I/IIType of Portland cement	PⅠ42.5R	river sand	2.8		Limestone gravel	5～25mm			110	Ⅰgrade	0.2			0				Polyacid-based High-Efficiency Water Reducer		0.013	515	100	100	22.7876	20	60							Measurement begins after initial coagulation
31.4	SC6	auto	440	0.28	3.17	0.45	I/IIType of Portland cement	PⅠ42.5R	river sand	2.8		Limestone gravel	5～25mm			110	Ⅰgrade	0.2			0				Polyacid-based High-Efficiency Water Reducer		0.013	515	100	100	22.7876	20	60							Measurement begins after initial coagulation
31.4	SC6	auto	440	0.28	3.17	0.45	I/IIType of Portland cement	PⅠ42.5R	river sand	2.8		Limestone gravel	5～25mm			110	Ⅰgrade	0.2			0				Polyacid-based High-Efficiency Water Reducer		0.013	515	100	100	22.7876	20	60							Measurement begins after initial coagulation
32.1	42-OPC	auto	400	0.42	4.39	0.45	IType of Portland cement	PⅠ42.5R	river sand	2.86		Granite gravel	5-25mm					0			0	0	prill GGBS	0	Naphthalene-based superplasticizer	0.015%	0.7%	400	100	100	22.2222	20	60					46.1	180	measure initial growth after add water 3 hours
32.1	42-OPC	auto	400	0.42	4.39	0.45	IType of Portland cement	PⅠ42.5R	river sand	2.86		Granite gravel	5-25mm					0			0	0	prill GGBS	0	Naphthalene-based superplasticizer	0.015%	0.7%	400	100	100	22.2222	20	60					46.1	180	measure initial growth after add water 3 hours
32.1	42-OPC	auto	400	0.42	4.39	0.45	IType of Portland cement	PⅠ42.5R	river sand	2.86		Granite gravel	5-25mm					0			0	0	prill GGBS	0	Naphthalene-based superplasticizer	0.015%	0.7%	400	100	100	22.2222	20	60					46.1	180	measure initial growth after add water 3 hours
32.1	42-OPC	auto	400	0.42	4.39	0.45	IType of Portland cement	PⅠ42.5R	river sand	2.86		Granite gravel	5-25mm					0			0	0	prill GGBS	0	Naphthalene-based superplasticizer	0.015%	0.7%	400	100	100	22.2222	20	60					46.1	180	measure initial growth after add water 3 hours
32.1	42-OPC	auto	400	0.42	4.39	0.45	IType of Portland cement	PⅠ42.5R	river sand	2.86		Granite gravel	5-25mm					0			0	0	prill GGBS	0	Naphthalene-based superplasticizer	0.015%	0.7%	400	100	100	22.2222	20	60					46.1	180	measure initial growth after add water 3 hours
32.1	42-OPC	auto	400	0.42	4.39	0.45	IType of Portland cement	PⅠ42.5R	river sand	2.86		Granite gravel	5-25mm					0			0	0	prill GGBS	0	Naphthalene-based superplasticizer	0.015%	0.7%	400	100	100	22.2222	20	60					46.1	180	measure initial growth after add water 3 hours
32.1	42-OPC	auto	400	0.42	4.39	0.45	IType of Portland cement	PⅠ42.5R	river sand	2.86		Granite gravel	5-25mm					0			0	0	prill GGBS	0	Naphthalene-based superplasticizer	0.015%	0.7%	400	100	100	22.2222	20	60					46.1	180	measure initial growth after add water 3 hours
32.1	42-OPC	auto	400	0.42	4.39	0.45	IType of Portland cement	PⅠ42.5R	river sand	2.86		Granite gravel	5-25mm					0			0	0	prill GGBS	0	Naphthalene-based superplasticizer	0.015%	0.7%	400	100	100	22.2222	20	60					46.1	180	measure initial growth after add water 3 hours
32.1	42-OPC	auto	400	0.42	4.39	0.45	IType of Portland cement	PⅠ42.5R	river sand	2.86		Granite gravel	5-25mm					0			0	0	prill GGBS	0	Naphthalene-based superplasticizer	0.015%	0.7%	400	100	100	22.2222	20	60					46.1	180	measure initial growth after add water 3 hours
32.1	42-OPC	auto	400	0.42	4.39	0.45	IType of Portland cement	PⅠ42.5R	river sand	2.86		Granite gravel	5-25mm					0			0	0	prill GGBS	0	Naphthalene-based superplasticizer	0.015%	0.7%	400	100	100	22.2222	20	60					46.1	180	measure initial growth after add water 3 hours
32.1	42-OPC	auto	400	0.42	4.39	0.45	IType of Portland cement	PⅠ42.5R	river sand	2.86		Granite gravel	5-25mm					0			0	0	prill GGBS	0	Naphthalene-based superplasticizer	0.015%	0.7%	400	100	100	22.2222	20	60					46.1	180	measure initial growth after add water 3 hours
32.1	42-OPC	auto	400	0.42	4.39	0.45	IType of Portland cement	PⅠ42.5R	river sand	2.86		Granite gravel	5-25mm					0			0	0	prill GGBS	0	Naphthalene-based superplasticizer	0.015%	0.7%	400	100	100	22.2222	20	60					46.1	180	measure initial growth after add water 3 hours
32.1	42-OPC	auto	400	0.42	4.39	0.45	IType of Portland cement	PⅠ42.5R	river sand	2.86		Granite gravel	5-25mm					0			0	0	prill GGBS	0	Naphthalene-based superplasticizer	0.015%	0.7%	400	100	100	22.2222	20	60					46.1	180	measure initial growth after add water 3 hours
32.1	42-OPC	auto	400	0.42	4.39	0.45	IType of Portland cement	PⅠ42.5R	river sand	2.86		Granite gravel	5-25mm					0			0	0	prill GGBS	0	Naphthalene-based superplasticizer	0.015%	0.7%	400	100	100	22.2222	20	60					46.1	180	measure initial growth after add water 3 hours
32.1	42-OPC	auto	400	0.42	4.39	0.45	IType of Portland cement	PⅠ42.5R	river sand	2.86		Granite gravel	5-25mm					0			0	0	prill GGBS	0	Naphthalene-based superplasticizer	0.015%	0.7%	400	100	100	22.2222	20	60					46.1	180	measure initial growth after add water 3 hours
32.1	42-OPC	auto	400	0.42	4.39	0.45	IType of Portland cement	PⅠ42.5R	river sand	2.86		Granite gravel	5-25mm					0			0	0	prill GGBS	0	Naphthalene-based superplasticizer	0.015%	0.7%	400	100	100	22.2222	20	60					46.1	180	measure initial growth after add water 3 hours
32.1	42-OPC	auto	400	0.42	4.39	0.45	IType of Portland cement	PⅠ42.5R	river sand	2.86		Granite gravel	5-25mm					0			0	0	prill GGBS	0	Naphthalene-based superplasticizer	0.015%	0.7%	400	100	100	22.2222	20	60					46.1	180	measure initial growth after add water 3 hours
32.1	42-OPC	auto	400	0.42	4.39	0.45	IType of Portland cement	PⅠ42.5R	river sand	2.86		Granite gravel	5-25mm					0			0	0	prill GGBS	0	Naphthalene-based superplasticizer	0.015%	0.7%	400	100	100	22.2222	20	60					46.1	180	measure initial growth after add water 3 hours
32.1	42-OPC	auto	400	0.42	4.39	0.45	IType of Portland cement	PⅠ42.5R	river sand	2.86		Granite gravel	5-25mm					0			0	0	prill GGBS	0	Naphthalene-based superplasticizer	0.015%	0.7%	400	100	100	22.2222	20	60					46.1	180	measure initial growth after add water 3 hours
32.1	42-OPC	auto	400	0.42	4.39	0.45	IType of Portland cement	PⅠ42.5R	river sand	2.86		Granite gravel	5-25mm					0			0	0	prill GGBS	0	Naphthalene-based superplasticizer	0.015%	0.7%	400	100	100	22.2222	20	60					46.1	180	measure initial growth after add water 3 hours
32.1	42-OPC	auto	400	0.42	4.39	0.45	IType of Portland cement	PⅠ42.5R	river sand	2.86		Granite gravel	5-25mm					0			0	0	prill GGBS	0	Naphthalene-based superplasticizer	0.015%	0.7%	400	100	100	22.2222	20	60					46.1	180	measure initial growth after add water 3 hours
32.1	42-OPC	auto	400	0.42	4.39	0.45	IType of Portland cement	PⅠ42.5R	river sand	2.86		Granite gravel	5-25mm					0			0	0	prill GGBS	0	Naphthalene-based superplasticizer	0.015%	0.7%	400	100	100	22.2222	20	60					46.1	180	measure initial growth after add water 3 hours
32.2	42-BFS30	auto	280	0.42	4.37	0.45	IType of Portland cement	PⅠ42.5R	river sand	2.86		Granite gravel	5-25mm					0			0	120	prill GGBS	0.3	Naphthalene-based superplasticizer	0.013%	0.45%	400	100	100	22.2222	20	60					44.9	180	measure initial growth after add water 3 hours
32.2	42-BFS30	auto	280	0.42	4.37	0.45	IType of Portland cement	PⅠ42.5R	river sand	2.86		Granite gravel	5-25mm					0			0	120	prill GGBS	0.3	Naphthalene-based superplasticizer	0.013%	0.45%	400	100	100	22.2222	20	60					44.9	180	measure initial growth after add water 3 hours
32.2	42-BFS30	auto	280	0.42	4.37	0.45	IType of Portland cement	PⅠ42.5R	river sand	2.86		Granite gravel	5-25mm					0			0	120	prill GGBS	0.3	Naphthalene-based superplasticizer	0.013%	0.45%	400	100	100	22.2222	20	60					44.9	180	measure initial growth after add water 3 hours
32.2	42-BFS30	auto	280	0.42	4.37	0.45	IType of Portland cement	PⅠ42.5R	river sand	2.86		Granite gravel	5-25mm					0			0	120	prill GGBS	0.3	Naphthalene-based superplasticizer	0.013%	0.45%	400	100	100	22.2222	20	60					44.9	180	measure initial growth after add water 3 hours
32.2	42-BFS30	auto	280	0.42	4.37	0.45	IType of Portland cement	PⅠ42.5R	river sand	2.86		Granite gravel	5-25mm					0			0	120	prill GGBS	0.3	Naphthalene-based superplasticizer	0.013%	0.45%	400	100	100	22.2222	20	60					44.9	180	measure initial growth after add water 3 hours
32.2	42-BFS30	auto	280	0.42	4.37	0.45	IType of Portland cement	PⅠ42.5R	river sand	2.86		Granite gravel	5-25mm					0			0	120	prill GGBS	0.3	Naphthalene-based superplasticizer	0.013%	0.45%	400	100	100	22.2222	20	60					44.9	180	measure initial growth after add water 3 hours
32.2	42-BFS30	auto	280	0.42	4.37	0.45	IType of Portland cement	PⅠ42.5R	river sand	2.86		Granite gravel	5-25mm					0			0	120	prill GGBS	0.3	Naphthalene-based superplasticizer	0.013%	0.45%	400	100	100	22.2222	20	60					44.9	180	measure initial growth after add water 3 hours
32.2	42-BFS30	auto	280	0.42	4.37	0.45	IType of Portland cement	PⅠ42.5R	river sand	2.86		Granite gravel	5-25mm					0			0	120	prill GGBS	0.3	Naphthalene-based superplasticizer	0.013%	0.45%	400	100	100	22.2222	20	60					44.9	180	measure initial growth after add water 3 hours
32.2	42-BFS30	auto	280	0.42	4.37	0.45	IType of Portland cement	PⅠ42.5R	river sand	2.86		Granite gravel	5-25mm					0			0	120	prill GGBS	0.3	Naphthalene-based superplasticizer	0.013%	0.45%	400	100	100	22.2222	20	60					44.9	180	measure initial growth after add water 3 hours
32.2	42-BFS30	auto	280	0.42	4.37	0.45	IType of Portland cement	PⅠ42.5R	river sand	2.86		Granite gravel	5-25mm					0			0	120	prill GGBS	0.3	Naphthalene-based superplasticizer	0.013%	0.45%	400	100	100	22.2222	20	60					44.9	180	measure initial growth after add water 3 hours
32.2	42-BFS30	auto	280	0.42	4.37	0.45	IType of Portland cement	PⅠ42.5R	river sand	2.86		Granite gravel	5-25mm					0			0	120	prill GGBS	0.3	Naphthalene-based superplasticizer	0.013%	0.45%	400	100	100	22.2222	20	60					44.9	180	measure initial growth after add water 3 hours
32.2	42-BFS30	auto	280	0.42	4.37	0.45	IType of Portland cement	PⅠ42.5R	river sand	2.86		Granite gravel	5-25mm					0			0	120	prill GGBS	0.3	Naphthalene-based superplasticizer	0.013%	0.45%	400	100	100	22.2222	20	60					44.9	180	measure initial growth after add water 3 hours
32.2	42-BFS30	auto	280	0.42	4.37	0.45	IType of Portland cement	PⅠ42.5R	river sand	2.86		Granite gravel	5-25mm					0			0	120	prill GGBS	0.3	Naphthalene-based superplasticizer	0.013%	0.45%	400	100	100	22.2222	20	60					44.9	180	measure initial growth after add water 3 hours
32.2	42-BFS30	auto	280	0.42	4.37	0.45	IType of Portland cement	PⅠ42.5R	river sand	2.86		Granite gravel	5-25mm					0			0	120	prill GGBS	0.3	Naphthalene-based superplasticizer	0.013%	0.45%	400	100	100	22.2222	20	60					44.9	180	measure initial growth after add water 3 hours
32.2	42-BFS30	auto	280	0.42	4.37	0.45	IType of Portland cement	PⅠ42.5R	river sand	2.86		Granite gravel	5-25mm					0			0	120	prill GGBS	0.3	Naphthalene-based superplasticizer	0.013%	0.45%	400	100	100	22.2222	20	60					44.9	180	measure initial growth after add water 3 hours
32.2	42-BFS30	auto	280	0.42	4.37	0.45	IType of Portland cement	PⅠ42.5R	river sand	2.86		Granite gravel	5-25mm					0			0	120	prill GGBS	0.3	Naphthalene-based superplasticizer	0.013%	0.45%	400	100	100	22.2222	20	60					44.9	180	measure initial growth after add water 3 hours
32.2	42-BFS30	auto	280	0.42	4.37	0.45	IType of Portland cement	PⅠ42.5R	river sand	2.86		Granite gravel	5-25mm					0			0	120	prill GGBS	0.3	Naphthalene-based superplasticizer	0.013%	0.45%	400	100	100	22.2222	20	60					44.9	180	measure initial growth after add water 3 hours
32.2	42-BFS30	auto	280	0.42	4.37	0.45	IType of Portland cement	PⅠ42.5R	river sand	2.86		Granite gravel	5-25mm					0			0	120	prill GGBS	0.3	Naphthalene-based superplasticizer	0.013%	0.45%	400	100	100	22.2222	20	60					44.9	180	measure initial growth after add water 3 hours
32.2	42-BFS30	auto	280	0.42	4.37	0.45	IType of Portland cement	PⅠ42.5R	river sand	2.86		Granite gravel	5-25mm					0			0	120	prill GGBS	0.3	Naphthalene-based superplasticizer	0.013%	0.45%	400	100	100	22.2222	20	60					44.9	180	measure initial growth after add water 3 hours
32.2	42-BFS30	auto	280	0.42	4.37	0.45	IType of Portland cement	PⅠ42.5R	river sand	2.86		Granite gravel	5-25mm					0			0	120	prill GGBS	0.3	Naphthalene-based superplasticizer	0.013%	0.45%	400	100	100	22.2222	20	60					44.9	180	measure initial growth after add water 3 hours
32.3	42-BFS50	auto	200	0.42	4.36	0.45	IType of Portland cement	PⅠ42.5R	river sand	2.86		Granite gravel	5-25mm					0			0	200	prill GGBS	0.5	Naphthalene-based superplasticizer	0.013%	0.40%	400	100	100	22.2222	20	60					44.6	180	measure initial growth after add water 3 hours
32.3	42-BFS50	auto	200	0.42	4.36	0.45	IType of Portland cement	PⅠ42.5R	river sand	2.86		Granite gravel	5-25mm					0			0	200	prill GGBS	0.5	Naphthalene-based superplasticizer	0.013%	0.40%	400	100	100	22.2222	20	60					44.6	180	measure initial growth after add water 3 hours
32.3	42-BFS50	auto	200	0.42	4.36	0.45	IType of Portland cement	PⅠ42.5R	river sand	2.86		Granite gravel	5-25mm					0			0	200	prill GGBS	0.5	Naphthalene-based superplasticizer	0.013%	0.40%	400	100	100	22.2222	20	60					44.6	180	measure initial growth after add water 3 hours
32.3	42-BFS50	auto	200	0.42	4.36	0.45	IType of Portland cement	PⅠ42.5R	river sand	2.86		Granite gravel	5-25mm					0			0	200	prill GGBS	0.5	Naphthalene-based superplasticizer	0.013%	0.40%	400	100	100	22.2222	20	60					44.6	180	measure initial growth after add water 3 hours
32.3	42-BFS50	auto	200	0.42	4.36	0.45	IType of Portland cement	PⅠ42.5R	river sand	2.86		Granite gravel	5-25mm					0			0	200	prill GGBS	0.5	Naphthalene-based superplasticizer	0.013%	0.40%	400	100	100	22.2222	20	60					44.6	180	measure initial growth after add water 3 hours
32.3	42-BFS50	auto	200	0.42	4.36	0.45	IType of Portland cement	PⅠ42.5R	river sand	2.86		Granite gravel	5-25mm					0			0	200	prill GGBS	0.5	Naphthalene-based superplasticizer	0.013%	0.40%	400	100	100	22.2222	20	60					44.6	180	measure initial growth after add water 3 hours
32.3	42-BFS50	auto	200	0.42	4.36	0.45	IType of Portland cement	PⅠ42.5R	river sand	2.86		Granite gravel	5-25mm					0			0	200	prill GGBS	0.5	Naphthalene-based superplasticizer	0.013%	0.40%	400	100	100	22.2222	20	60					44.6	180	measure initial growth after add water 3 hours
32.3	42-BFS50	auto	200	0.42	4.36	0.45	IType of Portland cement	PⅠ42.5R	river sand	2.86		Granite gravel	5-25mm					0			0	200	prill GGBS	0.5	Naphthalene-based superplasticizer	0.013%	0.40%	400	100	100	22.2222	20	60					44.6	180	measure initial growth after add water 3 hours
32.3	42-BFS50	auto	200	0.42	4.36	0.45	IType of Portland cement	PⅠ42.5R	river sand	2.86		Granite gravel	5-25mm					0			0	200	prill GGBS	0.5	Naphthalene-based superplasticizer	0.013%	0.40%	400	100	100	22.2222	20	60					44.6	180	measure initial growth after add water 3 hours
32.3	42-BFS50	auto	200	0.42	4.36	0.45	IType of Portland cement	PⅠ42.5R	river sand	2.86		Granite gravel	5-25mm					0			0	200	prill GGBS	0.5	Naphthalene-based superplasticizer	0.013%	0.40%	400	100	100	22.2222	20	60					44.6	180	measure initial growth after add water 3 hours
32.3	42-BFS50	auto	200	0.42	4.36	0.45	IType of Portland cement	PⅠ42.5R	river sand	2.86		Granite gravel	5-25mm					0			0	200	prill GGBS	0.5	Naphthalene-based superplasticizer	0.013%	0.40%	400	100	100	22.2222	20	60					44.6	180	measure initial growth after add water 3 hours
32.3	42-BFS50	auto	200	0.42	4.36	0.45	IType of Portland cement	PⅠ42.5R	river sand	2.86		Granite gravel	5-25mm					0			0	200	prill GGBS	0.5	Naphthalene-based superplasticizer	0.013%	0.40%	400	100	100	22.2222	20	60					44.6	180	measure initial growth after add water 3 hours
32.3	42-BFS50	auto	200	0.42	4.36	0.45	IType of Portland cement	PⅠ42.5R	river sand	2.86		Granite gravel	5-25mm					0			0	200	prill GGBS	0.5	Naphthalene-based superplasticizer	0.013%	0.40%	400	100	100	22.2222	20	60					44.6	180	measure initial growth after add water 3 hours
32.3	42-BFS50	auto	200	0.42	4.36	0.45	IType of Portland cement	PⅠ42.5R	river sand	2.86		Granite gravel	5-25mm					0			0	200	prill GGBS	0.5	Naphthalene-based superplasticizer	0.013%	0.40%	400	100	100	22.2222	20	60					44.6	180	measure initial growth after add water 3 hours
32.3	42-BFS50	auto	200	0.42	4.36	0.45	IType of Portland cement	PⅠ42.5R	river sand	2.86		Granite gravel	5-25mm					0			0	200	prill GGBS	0.5	Naphthalene-based superplasticizer	0.013%	0.40%	400	100	100	22.2222	20	60					44.6	180	measure initial growth after add water 3 hours
32.3	42-BFS50	auto	200	0.42	4.36	0.45	IType of Portland cement	PⅠ42.5R	river sand	2.86		Granite gravel	5-25mm					0			0	200	prill GGBS	0.5	Naphthalene-based superplasticizer	0.013%	0.40%	400	100	100	22.2222	20	60					44.6	180	measure initial growth after add water 3 hours
32.3	42-BFS50	auto	200	0.42	4.36	0.45	IType of Portland cement	PⅠ42.5R	river sand	2.86		Granite gravel	5-25mm					0			0	200	prill GGBS	0.5	Naphthalene-based superplasticizer	0.013%	0.40%	400	100	100	22.2222	20	60					44.6	180	measure initial growth after add water 3 hours
32.3	42-BFS50	auto	200	0.42	4.36	0.45	IType of Portland cement	PⅠ42.5R	river sand	2.86		Granite gravel	5-25mm					0			0	200	prill GGBS	0.5	Naphthalene-based superplasticizer	0.013%	0.40%	400	100	100	22.2222	20	60					44.6	180	measure initial growth after add water 3 hours
32.3	42-BFS50	auto	200	0.42	4.36	0.45	IType of Portland cement	PⅠ42.5R	river sand	2.86		Granite gravel	5-25mm					0			0	200	prill GGBS	0.5	Naphthalene-based superplasticizer	0.013%	0.40%	400	100	100	22.2222	20	60					44.6	180	measure initial growth after add water 3 hours
32.3	42-BFS50	auto	200	0.42	4.36	0.45	IType of Portland cement	PⅠ42.5R	river sand	2.86		Granite gravel	5-25mm					0			0	200	prill GGBS	0.5	Naphthalene-based superplasticizer	0.013%	0.40%	400	100	100	22.2222	20	60					44.6	180	measure initial growth after add water 3 hours
32.3	42-BFS50	auto	200	0.42	4.36	0.45	IType of Portland cement	PⅠ42.5R	river sand	2.86		Granite gravel	5-25mm					0			0	200	prill GGBS	0.5	Naphthalene-based superplasticizer	0.013%	0.40%	400	100	100	22.2222	20	60					44.6	180	measure initial growth after add water 3 hours
32.3	42-BFS50	auto	200	0.42	4.36	0.45	IType of Portland cement	PⅠ42.5R	river sand	2.86		Granite gravel	5-25mm					0			0	200	prill GGBS	0.5	Naphthalene-based superplasticizer	0.013%	0.40%	400	100	100	22.2222	20	60					44.6	180	measure initial growth after add water 3 hours
32.3	42-BFS50	auto	200	0.42	4.36	0.45	IType of Portland cement	PⅠ42.5R	river sand	2.86		Granite gravel	5-25mm					0			0	200	prill GGBS	0.5	Naphthalene-based superplasticizer	0.013%	0.40%	400	100	100	22.2222	20	60					44.6	180	measure initial growth after add water 3 hours
32.4	37-OPC	auto	454	0.37	3.77	0.43	IType of Portland cement	PⅠ42.5R	river sand	2.86		Granite gravel	5-25mm					0			0	0	prill GGBS	0	Naphthalene-based superplasticizer	0.017%	0.80%	400	100	100	22.2222	20	60					50.5	180	measure initial growth after add water 3 hours
32.4	37-OPC	auto	454	0.37	3.77	0.43	IType of Portland cement	PⅠ42.5R	river sand	2.86		Granite gravel	5-25mm					0			0	0	prill GGBS	0	Naphthalene-based superplasticizer	0.017%	0.80%	400	100	100	22.2222	20	60					50.5	180	measure initial growth after add water 3 hours
32.4	37-OPC	auto	454	0.37	3.77	0.43	IType of Portland cement	PⅠ42.5R	river sand	2.86		Granite gravel	5-25mm					0			0	0	prill GGBS	0	Naphthalene-based superplasticizer	0.017%	0.80%	400	100	100	22.2222	20	60					50.5	180	measure initial growth after add water 3 hours
32.4	37-OPC	auto	454	0.37	3.77	0.43	IType of Portland cement	PⅠ42.5R	river sand	2.86		Granite gravel	5-25mm					0			0	0	prill GGBS	0	Naphthalene-based superplasticizer	0.017%	0.80%	400	100	100	22.2222	20	60					50.5	180	measure initial growth after add water 3 hours
32.4	37-OPC	auto	454	0.37	3.77	0.43	IType of Portland cement	PⅠ42.5R	river sand	2.86		Granite gravel	5-25mm					0			0	0	prill GGBS	0	Naphthalene-based superplasticizer	0.017%	0.80%	400	100	100	22.2222	20	60					50.5	180	measure initial growth after add water 3 hours
32.4	37-OPC	auto	454	0.37	3.77	0.43	IType of Portland cement	PⅠ42.5R	river sand	2.86		Granite gravel	5-25mm					0			0	0	prill GGBS	0	Naphthalene-based superplasticizer	0.017%	0.80%	400	100	100	22.2222	20	60					50.5	180	measure initial growth after add water 3 hours
32.4	37-OPC	auto	454	0.37	3.77	0.43	IType of Portland cement	PⅠ42.5R	river sand	2.86		Granite gravel	5-25mm					0			0	0	prill GGBS	0	Naphthalene-based superplasticizer	0.017%	0.80%	400	100	100	22.2222	20	60					50.5	180	measure initial growth after add water 3 hours
32.4	37-OPC	auto	454	0.37	3.77	0.43	IType of Portland cement	PⅠ42.5R	river sand	2.86		Granite gravel	5-25mm					0			0	0	prill GGBS	0	Naphthalene-based superplasticizer	0.017%	0.80%	400	100	100	22.2222	20	60					50.5	180	measure initial growth after add water 3 hours
32.4	37-OPC	auto	454	0.37	3.77	0.43	IType of Portland cement	PⅠ42.5R	river sand	2.86		Granite gravel	5-25mm					0			0	0	prill GGBS	0	Naphthalene-based superplasticizer	0.017%	0.80%	400	100	100	22.2222	20	60					50.5	180	measure initial growth after add water 3 hours
32.4	37-OPC	auto	454	0.37	3.77	0.43	IType of Portland cement	PⅠ42.5R	river sand	2.86		Granite gravel	5-25mm					0			0	0	prill GGBS	0	Naphthalene-based superplasticizer	0.017%	0.80%	400	100	100	22.2222	20	60					50.5	180	measure initial growth after add water 3 hours
32.4	37-OPC	auto	454	0.37	3.77	0.43	IType of Portland cement	PⅠ42.5R	river sand	2.86		Granite gravel	5-25mm					0			0	0	prill GGBS	0	Naphthalene-based superplasticizer	0.017%	0.80%	400	100	100	22.2222	20	60					50.5	180	measure initial growth after add water 3 hours
32.4	37-OPC	auto	454	0.37	3.77	0.43	IType of Portland cement	PⅠ42.5R	river sand	2.86		Granite gravel	5-25mm					0			0	0	prill GGBS	0	Naphthalene-based superplasticizer	0.017%	0.80%	400	100	100	22.2222	20	60					50.5	180	measure initial growth after add water 3 hours
32.4	37-OPC	auto	454	0.37	3.77	0.43	IType of Portland cement	PⅠ42.5R	river sand	2.86		Granite gravel	5-25mm					0			0	0	prill GGBS	0	Naphthalene-based superplasticizer	0.017%	0.80%	400	100	100	22.2222	20	60					50.5	180	measure initial growth after add water 3 hours
32.4	37-OPC	auto	454	0.37	3.77	0.43	IType of Portland cement	PⅠ42.5R	river sand	2.86		Granite gravel	5-25mm					0			0	0	prill GGBS	0	Naphthalene-based superplasticizer	0.017%	0.80%	400	100	100	22.2222	20	60					50.5	180	measure initial growth after add water 3 hours
32.4	37-OPC	auto	454	0.37	3.77	0.43	IType of Portland cement	PⅠ42.5R	river sand	2.86		Granite gravel	5-25mm					0			0	0	prill GGBS	0	Naphthalene-based superplasticizer	0.017%	0.80%	400	100	100	22.2222	20	60					50.5	180	measure initial growth after add water 3 hours
32.4	37-OPC	auto	454	0.37	3.77	0.43	IType of Portland cement	PⅠ42.5R	river sand	2.86		Granite gravel	5-25mm					0			0	0	prill GGBS	0	Naphthalene-based superplasticizer	0.017%	0.80%	400	100	100	22.2222	20	60					50.5	180	measure initial growth after add water 3 hours
32.4	37-OPC	auto	454	0.37	3.77	0.43	IType of Portland cement	PⅠ42.5R	river sand	2.86		Granite gravel	5-25mm					0			0	0	prill GGBS	0	Naphthalene-based superplasticizer	0.017%	0.80%	400	100	100	22.2222	20	60					50.5	180	measure initial growth after add water 3 hours
32.4	37-OPC	auto	454	0.37	3.77	0.43	IType of Portland cement	PⅠ42.5R	river sand	2.86		Granite gravel	5-25mm					0			0	0	prill GGBS	0	Naphthalene-based superplasticizer	0.017%	0.80%	400	100	100	22.2222	20	60					50.5	180	measure initial growth after add water 3 hours
32.4	37-OPC	auto	454	0.37	3.77	0.43	IType of Portland cement	PⅠ42.5R	river sand	2.86		Granite gravel	5-25mm					0			0	0	prill GGBS	0	Naphthalene-based superplasticizer	0.017%	0.80%	400	100	100	22.2222	20	60					50.5	180	measure initial growth after add water 3 hours
32.4	37-OPC	auto	454	0.37	3.77	0.43	IType of Portland cement	PⅠ42.5R	river sand	2.86		Granite gravel	5-25mm					0			0	0	prill GGBS	0	Naphthalene-based superplasticizer	0.017%	0.80%	400	100	100	22.2222	20	60					50.5	180	measure initial growth after add water 3 hours
32.4	37-OPC	auto	454	0.37	3.77	0.43	IType of Portland cement	PⅠ42.5R	river sand	2.86		Granite gravel	5-25mm					0			0	0	prill GGBS	0	Naphthalene-based superplasticizer	0.017%	0.80%	400	100	100	22.2222	20	60					50.5	180	measure initial growth after add water 3 hours
32.4	37-OPC	auto	454	0.37	3.77	0.43	IType of Portland cement	PⅠ42.5R	river sand	2.86		Granite gravel	5-25mm					0			0	0	prill GGBS	0	Naphthalene-based superplasticizer	0.017%	0.80%	400	100	100	22.2222	20	60					50.5	180	measure initial growth after add water 3 hours
32.4	37-OPC	auto	454	0.37	3.77	0.43	IType of Portland cement	PⅠ42.5R	river sand	2.86		Granite gravel	5-25mm					0			0	0	prill GGBS	0	Naphthalene-based superplasticizer	0.017%	0.80%	400	100	100	22.2222	20	60					50.5	180	measure initial growth after add water 3 hours
32.4	37-OPC	auto	454	0.37	3.77	0.43	IType of Portland cement	PⅠ42.5R	river sand	2.86		Granite gravel	5-25mm					0			0	0	prill GGBS	0	Naphthalene-based superplasticizer	0.017%	0.80%	400	100	100	22.2222	20	60					50.5	180	measure initial growth after add water 3 hours
32.5	37-BFS30	auto	318	0.37	3.75	0.43	IType of Portland cement	PⅠ42.5R	river sand	2.86		Granite gravel	5-25mm					0			0	136	prill GGBS	0.299559	Naphthalene-based superplasticizer	0.015%	0.50%	400	100	100	22.2222	20	60					56.3	180	measure initial growth after add water 3 hours
32.5	37-BFS30	auto	318	0.37	3.75	0.43	IType of Portland cement	PⅠ42.5R	river sand	2.86		Granite gravel	5-25mm					0			0	136	prill GGBS	0.299559	Naphthalene-based superplasticizer	0.015%	0.50%	400	100	100	22.2222	20	60					56.3	180	measure initial growth after add water 3 hours
32.5	37-BFS30	auto	318	0.37	3.75	0.43	IType of Portland cement	PⅠ42.5R	river sand	2.86		Granite gravel	5-25mm					0			0	136	prill GGBS	0.299559	Naphthalene-based superplasticizer	0.015%	0.50%	400	100	100	22.2222	20	60					56.3	180	measure initial growth after add water 3 hours
32.5	37-BFS30	auto	318	0.37	3.75	0.43	IType of Portland cement	PⅠ42.5R	river sand	2.86		Granite gravel	5-25mm					0			0	136	prill GGBS	0.299559	Naphthalene-based superplasticizer	0.015%	0.50%	400	100	100	22.2222	20	60					56.3	180	measure initial growth after add water 3 hours
32.5	37-BFS30	auto	318	0.37	3.75	0.43	IType of Portland cement	PⅠ42.5R	river sand	2.86		Granite gravel	5-25mm					0			0	136	prill GGBS	0.299559	Naphthalene-based superplasticizer	0.015%	0.50%	400	100	100	22.2222	20	60					56.3	180	measure initial growth after add water 3 hours
32.5	37-BFS30	auto	318	0.37	3.75	0.43	IType of Portland cement	PⅠ42.5R	river sand	2.86		Granite gravel	5-25mm					0			0	136	prill GGBS	0.299559	Naphthalene-based superplasticizer	0.015%	0.50%	400	100	100	22.2222	20	60					56.3	180	measure initial growth after add water 3 hours
32.5	37-BFS30	auto	318	0.37	3.75	0.43	IType of Portland cement	PⅠ42.5R	river sand	2.86		Granite gravel	5-25mm					0			0	136	prill GGBS	0.299559	Naphthalene-based superplasticizer	0.015%	0.50%	400	100	100	22.2222	20	60					56.3	180	measure initial growth after add water 3 hours
32.5	37-BFS30	auto	318	0.37	3.75	0.43	IType of Portland cement	PⅠ42.5R	river sand	2.86		Granite gravel	5-25mm					0			0	136	prill GGBS	0.299559	Naphthalene-based superplasticizer	0.015%	0.50%	400	100	100	22.2222	20	60					56.3	180	measure initial growth after add water 3 hours
32.5	37-BFS30	auto	318	0.37	3.75	0.43	IType of Portland cement	PⅠ42.5R	river sand	2.86		Granite gravel	5-25mm					0			0	136	prill GGBS	0.299559	Naphthalene-based superplasticizer	0.015%	0.50%	400	100	100	22.2222	20	60					56.3	180	measure initial growth after add water 3 hours
32.5	37-BFS30	auto	318	0.37	3.75	0.43	IType of Portland cement	PⅠ42.5R	river sand	2.86		Granite gravel	5-25mm					0			0	136	prill GGBS	0.299559	Naphthalene-based superplasticizer	0.015%	0.50%	400	100	100	22.2222	20	60					56.3	180	measure initial growth after add water 3 hours
32.5	37-BFS30	auto	318	0.37	3.75	0.43	IType of Portland cement	PⅠ42.5R	river sand	2.86		Granite gravel	5-25mm					0			0	136	prill GGBS	0.299559	Naphthalene-based superplasticizer	0.015%	0.50%	400	100	100	22.2222	20	60					56.3	180	measure initial growth after add water 3 hours
32.5	37-BFS30	auto	318	0.37	3.75	0.43	IType of Portland cement	PⅠ42.5R	river sand	2.86		Granite gravel	5-25mm					0			0	136	prill GGBS	0.299559	Naphthalene-based superplasticizer	0.015%	0.50%	400	100	100	22.2222	20	60					56.3	180	measure initial growth after add water 3 hours
32.5	37-BFS30	auto	318	0.37	3.75	0.43	IType of Portland cement	PⅠ42.5R	river sand	2.86		Granite gravel	5-25mm					0			0	136	prill GGBS	0.299559	Naphthalene-based superplasticizer	0.015%	0.50%	400	100	100	22.2222	20	60					56.3	180	measure initial growth after add water 3 hours
32.5	37-BFS30	auto	318	0.37	3.75	0.43	IType of Portland cement	PⅠ42.5R	river sand	2.86		Granite gravel	5-25mm					0			0	136	prill GGBS	0.299559	Naphthalene-based superplasticizer	0.015%	0.50%	400	100	100	22.2222	20	60					56.3	180	measure initial growth after add water 3 hours
32.5	37-BFS30	auto	318	0.37	3.75	0.43	IType of Portland cement	PⅠ42.5R	river sand	2.86		Granite gravel	5-25mm					0			0	136	prill GGBS	0.299559	Naphthalene-based superplasticizer	0.015%	0.50%	400	100	100	22.2222	20	60					56.3	180	measure initial growth after add water 3 hours
32.5	37-BFS30	auto	318	0.37	3.75	0.43	IType of Portland cement	PⅠ42.5R	river sand	2.86		Granite gravel	5-25mm					0			0	136	prill GGBS	0.299559	Naphthalene-based superplasticizer	0.015%	0.50%	400	100	100	22.2222	20	60					56.3	180	measure initial growth after add water 3 hours
32.5	37-BFS30	auto	318	0.37	3.75	0.43	IType of Portland cement	PⅠ42.5R	river sand	2.86		Granite gravel	5-25mm					0			0	136	prill GGBS	0.299559	Naphthalene-based superplasticizer	0.015%	0.50%	400	100	100	22.2222	20	60					56.3	180	measure initial growth after add water 3 hours
32.5	37-BFS30	auto	318	0.37	3.75	0.43	IType of Portland cement	PⅠ42.5R	river sand	2.86		Granite gravel	5-25mm					0			0	136	prill GGBS	0.299559	Naphthalene-based superplasticizer	0.015%	0.50%	400	100	100	22.2222	20	60					56.3	180	measure initial growth after add water 3 hours
32.5	37-BFS30	auto	318	0.37	3.75	0.43	IType of Portland cement	PⅠ42.5R	river sand	2.86		Granite gravel	5-25mm					0			0	136	prill GGBS	0.299559	Naphthalene-based superplasticizer	0.015%	0.50%	400	100	100	22.2222	20	60					56.3	180	measure initial growth after add water 3 hours
32.5	37-BFS30	auto	318	0.37	3.75	0.43	IType of Portland cement	PⅠ42.5R	river sand	2.86		Granite gravel	5-25mm					0			0	136	prill GGBS	0.299559	Naphthalene-based superplasticizer	0.015%	0.50%	400	100	100	22.2222	20	60					56.3	180	measure initial growth after add water 3 hours
32.5	37-BFS30	auto	318	0.37	3.75	0.43	IType of Portland cement	PⅠ42.5R	river sand	2.86		Granite gravel	5-25mm					0			0	136	prill GGBS	0.299559	Naphthalene-based superplasticizer	0.015%	0.50%	400	100	100	22.2222	20	60					56.3	180	measure initial growth after add water 3 hours
32.5	37-BFS30	auto	318	0.37	3.75	0.43	IType of Portland cement	PⅠ42.5R	river sand	2.86		Granite gravel	5-25mm					0			0	136	prill GGBS	0.299559	Naphthalene-based superplasticizer	0.015%	0.50%	400	100	100	22.2222	20	60					56.3	180	measure initial growth after add water 3 hours
32.5	37-BFS30	auto	318	0.37	3.75	0.43	IType of Portland cement	PⅠ42.5R	river sand	2.86		Granite gravel	5-25mm					0			0	136	prill GGBS	0.299559	Naphthalene-based superplasticizer	0.015%	0.50%	400	100	100	22.2222	20	60					56.3	180	measure initial growth after add water 3 hours
32.5	37-BFS30	auto	318	0.37	3.75	0.43	IType of Portland cement	PⅠ42.5R	river sand	2.86		Granite gravel	5-25mm					0			0	136	prill GGBS	0.299559	Naphthalene-based superplasticizer	0.015%	0.50%	400	100	100	22.2222	20	60					56.3	180	measure initial growth after add water 3 hours
32.5	37-BFS30	auto	318	0.37	3.75	0.43	IType of Portland cement	PⅠ42.5R	river sand	2.86		Granite gravel	5-25mm					0			0	136	prill GGBS	0.299559	Naphthalene-based superplasticizer	0.015%	0.50%	400	100	100	22.2222	20	60					56.3	180	measure initial growth after add water 3 hours
32.5	37-BFS30	auto	318	0.37	3.75	0.43	IType of Portland cement	PⅠ42.5R	river sand	2.86		Granite gravel	5-25mm					0			0	136	prill GGBS	0.299559	Naphthalene-based superplasticizer	0.015%	0.50%	400	100	100	22.2222	20	60					56.3	180	measure initial growth after add water 3 hours
32.5	37-BFS30	auto	318	0.37	3.75	0.43	IType of Portland cement	PⅠ42.5R	river sand	2.86		Granite gravel	5-25mm					0			0	136	prill GGBS	0.299559	Naphthalene-based superplasticizer	0.015%	0.50%	400	100	100	22.2222	20	60					56.3	180	measure initial growth after add water 3 hours
32.5	37-BFS30	auto	318	0.37	3.75	0.43	IType of Portland cement	PⅠ42.5R	river sand	2.86		Granite gravel	5-25mm					0			0	136	prill GGBS	0.299559	Naphthalene-based superplasticizer	0.015%	0.50%	400	100	100	22.2222	20	60					56.3	180	measure initial growth after add water 3 hours
32.6	37-BFS50	auto	227	0.37	3.74	0.43	IType of Portland cement	PⅠ42.5R	river sand	2.86		Granite gravel	5-25mm					0			0	227	prill GGBS	0.5	Naphthalene-based superplasticizer	0.015%	0.45%	400	100	100	22.2222	20	60					57.1	180	measure initial growth after add water 3 hours
32.6	37-BFS50	auto	227	0.37	3.74	0.43	IType of Portland cement	PⅠ42.5R	river sand	2.86		Granite gravel	5-25mm					0			0	227	prill GGBS	0.5	Naphthalene-based superplasticizer	0.015%	0.45%	400	100	100	22.2222	20	60					57.1	180	measure initial growth after add water 3 hours
32.6	37-BFS50	auto	227	0.37	3.74	0.43	IType of Portland cement	PⅠ42.5R	river sand	2.86		Granite gravel	5-25mm					0			0	227	prill GGBS	0.5	Naphthalene-based superplasticizer	0.015%	0.45%	400	100	100	22.2222	20	60					57.1	180	measure initial growth after add water 3 hours
32.6	37-BFS50	auto	227	0.37	3.74	0.43	IType of Portland cement	PⅠ42.5R	river sand	2.86		Granite gravel	5-25mm					0			0	227	prill GGBS	0.5	Naphthalene-based superplasticizer	0.015%	0.45%	400	100	100	22.2222	20	60					57.1	180	measure initial growth after add water 3 hours
32.6	37-BFS50	auto	227	0.37	3.74	0.43	IType of Portland cement	PⅠ42.5R	river sand	2.86		Granite gravel	5-25mm					0			0	227	prill GGBS	0.5	Naphthalene-based superplasticizer	0.015%	0.45%	400	100	100	22.2222	20	60					57.1	180	measure initial growth after add water 3 hours
32.6	37-BFS50	auto	227	0.37	3.74	0.43	IType of Portland cement	PⅠ42.5R	river sand	2.86		Granite gravel	5-25mm					0			0	227	prill GGBS	0.5	Naphthalene-based superplasticizer	0.015%	0.45%	400	100	100	22.2222	20	60					57.1	180	measure initial growth after add water 3 hours
32.6	37-BFS50	auto	227	0.37	3.74	0.43	IType of Portland cement	PⅠ42.5R	river sand	2.86		Granite gravel	5-25mm					0			0	227	prill GGBS	0.5	Naphthalene-based superplasticizer	0.015%	0.45%	400	100	100	22.2222	20	60					57.1	180	measure initial growth after add water 3 hours
32.6	37-BFS50	auto	227	0.37	3.74	0.43	IType of Portland cement	PⅠ42.5R	river sand	2.86		Granite gravel	5-25mm					0			0	227	prill GGBS	0.5	Naphthalene-based superplasticizer	0.015%	0.45%	400	100	100	22.2222	20	60					57.1	180	measure initial growth after add water 3 hours
32.6	37-BFS50	auto	227	0.37	3.74	0.43	IType of Portland cement	PⅠ42.5R	river sand	2.86		Granite gravel	5-25mm					0			0	227	prill GGBS	0.5	Naphthalene-based superplasticizer	0.015%	0.45%	400	100	100	22.2222	20	60					57.1	180	measure initial growth after add water 3 hours
32.6	37-BFS50	auto	227	0.37	3.74	0.43	IType of Portland cement	PⅠ42.5R	river sand	2.86		Granite gravel	5-25mm					0			0	227	prill GGBS	0.5	Naphthalene-based superplasticizer	0.015%	0.45%	400	100	100	22.2222	20	60					57.1	180	measure initial growth after add water 3 hours
32.6	37-BFS50	auto	227	0.37	3.74	0.43	IType of Portland cement	PⅠ42.5R	river sand	2.86		Granite gravel	5-25mm					0			0	227	prill GGBS	0.5	Naphthalene-based superplasticizer	0.015%	0.45%	400	100	100	22.2222	20	60					57.1	180	measure initial growth after add water 3 hours
32.6	37-BFS50	auto	227	0.37	3.74	0.43	IType of Portland cement	PⅠ42.5R	river sand	2.86		Granite gravel	5-25mm					0			0	227	prill GGBS	0.5	Naphthalene-based superplasticizer	0.015%	0.45%	400	100	100	22.2222	20	60					57.1	180	measure initial growth after add water 3 hours
32.6	37-BFS50	auto	227	0.37	3.74	0.43	IType of Portland cement	PⅠ42.5R	river sand	2.86		Granite gravel	5-25mm					0			0	227	prill GGBS	0.5	Naphthalene-based superplasticizer	0.015%	0.45%	400	100	100	22.2222	20	60					57.1	180	measure initial growth after add water 3 hours
32.6	37-BFS50	auto	227	0.37	3.74	0.43	IType of Portland cement	PⅠ42.5R	river sand	2.86		Granite gravel	5-25mm					0			0	227	prill GGBS	0.5	Naphthalene-based superplasticizer	0.015%	0.45%	400	100	100	22.2222	20	60					57.1	180	measure initial growth after add water 3 hours
32.6	37-BFS50	auto	227	0.37	3.74	0.43	IType of Portland cement	PⅠ42.5R	river sand	2.86		Granite gravel	5-25mm					0			0	227	prill GGBS	0.5	Naphthalene-based superplasticizer	0.015%	0.45%	400	100	100	22.2222	20	60					57.1	180	measure initial growth after add water 3 hours
32.6	37-BFS50	auto	227	0.37	3.74	0.43	IType of Portland cement	PⅠ42.5R	river sand	2.86		Granite gravel	5-25mm					0			0	227	prill GGBS	0.5	Naphthalene-based superplasticizer	0.015%	0.45%	400	100	100	22.2222	20	60					57.1	180	measure initial growth after add water 3 hours
32.6	37-BFS50	auto	227	0.37	3.74	0.43	IType of Portland cement	PⅠ42.5R	river sand	2.86		Granite gravel	5-25mm					0			0	227	prill GGBS	0.5	Naphthalene-based superplasticizer	0.015%	0.45%	400	100	100	22.2222	20	60					57.1	180	measure initial growth after add water 3 hours
32.6	37-BFS50	auto	227	0.37	3.74	0.43	IType of Portland cement	PⅠ42.5R	river sand	2.86		Granite gravel	5-25mm					0			0	227	prill GGBS	0.5	Naphthalene-based superplasticizer	0.015%	0.45%	400	100	100	22.2222	20	60					57.1	180	measure initial growth after add water 3 hours
32.6	37-BFS50	auto	227	0.37	3.74	0.43	IType of Portland cement	PⅠ42.5R	river sand	2.86		Granite gravel	5-25mm					0			0	227	prill GGBS	0.5	Naphthalene-based superplasticizer	0.015%	0.45%	400	100	100	22.2222	20	60					57.1	180	measure initial growth after add water 3 hours
32.6	37-BFS50	auto	227	0.37	3.74	0.43	IType of Portland cement	PⅠ42.5R	river sand	2.86		Granite gravel	5-25mm					0			0	227	prill GGBS	0.5	Naphthalene-based superplasticizer	0.015%	0.45%	400	100	100	22.2222	20	60					57.1	180	measure initial growth after add water 3 hours
32.6	37-BFS50	auto	227	0.37	3.74	0.43	IType of Portland cement	PⅠ42.5R	river sand	2.86		Granite gravel	5-25mm					0			0	227	prill GGBS	0.5	Naphthalene-based superplasticizer	0.015%	0.45%	400	100	100	22.2222	20	60					57.1	180	measure initial growth after add water 3 hours
32.6	37-BFS50	auto	227	0.37	3.74	0.43	IType of Portland cement	PⅠ42.5R	river sand	2.86		Granite gravel	5-25mm					0			0	227	prill GGBS	0.5	Naphthalene-based superplasticizer	0.015%	0.45%	400	100	100	22.2222	20	60					57.1	180	measure initial growth after add water 3 hours
32.6	37-BFS50	auto	227	0.37	3.74	0.43	IType of Portland cement	PⅠ42.5R	river sand	2.86		Granite gravel	5-25mm					0			0	227	prill GGBS	0.5	Naphthalene-based superplasticizer	0.015%	0.45%	400	100	100	22.2222	20	60					57.1	180	measure initial growth after add water 3 hours
32.6	37-BFS50	auto	227	0.37	3.74	0.43	IType of Portland cement	PⅠ42.5R	river sand	2.86		Granite gravel	5-25mm					0			0	227	prill GGBS	0.5	Naphthalene-based superplasticizer	0.015%	0.45%	400	100	100	22.2222	20	60					57.1	180	measure initial growth after add water 3 hours
32.6	37-BFS50	auto	227	0.37	3.74	0.43	IType of Portland cement	PⅠ42.5R	river sand	2.86		Granite gravel	5-25mm					0			0	227	prill GGBS	0.5	Naphthalene-based superplasticizer	0.015%	0.45%	400	100	100	22.2222	20	60					57.1	180	measure initial growth after add water 3 hours
32.6	37-BFS50	auto	227	0.37	3.74	0.43	IType of Portland cement	PⅠ42.5R	river sand	2.86		Granite gravel	5-25mm					0			0	227	prill GGBS	0.5	Naphthalene-based superplasticizer	0.015%	0.45%	400	100	100	22.2222	20	60					57.1	180	measure initial growth after add water 3 hours
32.6	37-BFS50	auto	227	0.37	3.74	0.43	IType of Portland cement	PⅠ42.5R	river sand	2.86		Granite gravel	5-25mm					0			0	227	prill GGBS	0.5	Naphthalene-based superplasticizer	0.015%	0.45%	400	100	100	22.2222	20	60					57.1	180	measure initial growth after add water 3 hours
32.6	37-BFS50	auto	227	0.37	3.74	0.43	IType of Portland cement	PⅠ42.5R	river sand	2.86		Granite gravel	5-25mm					0			0	227	prill GGBS	0.5	Naphthalene-based superplasticizer	0.015%	0.45%	400	100	100	22.2222	20	60					57.1	180	measure initial growth after add water 3 hours
32.7	32-OPC	auto	525	0.32	3.15	0.41	IType of Portland cement	PⅠ42.5R	river sand	2.86		Granite gravel	5-25mm					0			0	0	prill GGBS	0	Naphthalene-based superplasticizer	0.018%	1.00%	400	100	100	22.2222	20	60					60	180	measure initial growth after add water 3 hours
32.7	32-OPC	auto	525	0.32	3.15	0.41	IType of Portland cement	PⅠ42.5R	river sand	2.86		Granite gravel	5-25mm					0			0	0	prill GGBS	0	Naphthalene-based superplasticizer	0.018%	1.00%	400	100	100	22.2222	20	60					60	180	measure initial growth after add water 3 hours
32.7	32-OPC	auto	525	0.32	3.15	0.41	IType of Portland cement	PⅠ42.5R	river sand	2.86		Granite gravel	5-25mm					0			0	0	prill GGBS	0	Naphthalene-based superplasticizer	0.018%	1.00%	400	100	100	22.2222	20	60					60	180	measure initial growth after add water 3 hours
32.7	32-OPC	auto	525	0.32	3.15	0.41	IType of Portland cement	PⅠ42.5R	river sand	2.86		Granite gravel	5-25mm					0			0	0	prill GGBS	0	Naphthalene-based superplasticizer	0.018%	1.00%	400	100	100	22.2222	20	60					60	180	measure initial growth after add water 3 hours
32.7	32-OPC	auto	525	0.32	3.15	0.41	IType of Portland cement	PⅠ42.5R	river sand	2.86		Granite gravel	5-25mm					0			0	0	prill GGBS	0	Naphthalene-based superplasticizer	0.018%	1.00%	400	100	100	22.2222	20	60					60	180	measure initial growth after add water 3 hours
32.7	32-OPC	auto	525	0.32	3.15	0.41	IType of Portland cement	PⅠ42.5R	river sand	2.86		Granite gravel	5-25mm					0			0	0	prill GGBS	0	Naphthalene-based superplasticizer	0.018%	1.00%	400	100	100	22.2222	20	60					60	180	measure initial growth after add water 3 hours
32.7	32-OPC	auto	525	0.32	3.15	0.41	IType of Portland cement	PⅠ42.5R	river sand	2.86		Granite gravel	5-25mm					0			0	0	prill GGBS	0	Naphthalene-based superplasticizer	0.018%	1.00%	400	100	100	22.2222	20	60					60	180	measure initial growth after add water 3 hours
32.7	32-OPC	auto	525	0.32	3.15	0.41	IType of Portland cement	PⅠ42.5R	river sand	2.86		Granite gravel	5-25mm					0			0	0	prill GGBS	0	Naphthalene-based superplasticizer	0.018%	1.00%	400	100	100	22.2222	20	60					60	180	measure initial growth after add water 3 hours
32.7	32-OPC	auto	525	0.32	3.15	0.41	IType of Portland cement	PⅠ42.5R	river sand	2.86		Granite gravel	5-25mm					0			0	0	prill GGBS	0	Naphthalene-based superplasticizer	0.018%	1.00%	400	100	100	22.2222	20	60					60	180	measure initial growth after add water 3 hours
32.7	32-OPC	auto	525	0.32	3.15	0.41	IType of Portland cement	PⅠ42.5R	river sand	2.86		Granite gravel	5-25mm					0			0	0	prill GGBS	0	Naphthalene-based superplasticizer	0.018%	1.00%	400	100	100	22.2222	20	60					60	180	measure initial growth after add water 3 hours
32.7	32-OPC	auto	525	0.32	3.15	0.41	IType of Portland cement	PⅠ42.5R	river sand	2.86		Granite gravel	5-25mm					0			0	0	prill GGBS	0	Naphthalene-based superplasticizer	0.018%	1.00%	400	100	100	22.2222	20	60					60	180	measure initial growth after add water 3 hours
32.7	32-OPC	auto	525	0.32	3.15	0.41	IType of Portland cement	PⅠ42.5R	river sand	2.86		Granite gravel	5-25mm					0			0	0	prill GGBS	0	Naphthalene-based superplasticizer	0.018%	1.00%	400	100	100	22.2222	20	60					60	180	measure initial growth after add water 3 hours
32.7	32-OPC	auto	525	0.32	3.15	0.41	IType of Portland cement	PⅠ42.5R	river sand	2.86		Granite gravel	5-25mm					0			0	0	prill GGBS	0	Naphthalene-based superplasticizer	0.018%	1.00%	400	100	100	22.2222	20	60					60	180	measure initial growth after add water 3 hours
32.7	32-OPC	auto	525	0.32	3.15	0.41	IType of Portland cement	PⅠ42.5R	river sand	2.86		Granite gravel	5-25mm					0			0	0	prill GGBS	0	Naphthalene-based superplasticizer	0.018%	1.00%	400	100	100	22.2222	20	60					60	180	measure initial growth after add water 3 hours
32.7	32-OPC	auto	525	0.32	3.15	0.41	IType of Portland cement	PⅠ42.5R	river sand	2.86		Granite gravel	5-25mm					0			0	0	prill GGBS	0	Naphthalene-based superplasticizer	0.018%	1.00%	400	100	100	22.2222	20	60					60	180	measure initial growth after add water 3 hours
32.7	32-OPC	auto	525	0.32	3.15	0.41	IType of Portland cement	PⅠ42.5R	river sand	2.86		Granite gravel	5-25mm					0			0	0	prill GGBS	0	Naphthalene-based superplasticizer	0.018%	1.00%	400	100	100	22.2222	20	60					60	180	measure initial growth after add water 3 hours
32.7	32-OPC	auto	525	0.32	3.15	0.41	IType of Portland cement	PⅠ42.5R	river sand	2.86		Granite gravel	5-25mm					0			0	0	prill GGBS	0	Naphthalene-based superplasticizer	0.018%	1.00%	400	100	100	22.2222	20	60					60	180	measure initial growth after add water 3 hours
32.7	32-OPC	auto	525	0.32	3.15	0.41	IType of Portland cement	PⅠ42.5R	river sand	2.86		Granite gravel	5-25mm					0			0	0	prill GGBS	0	Naphthalene-based superplasticizer	0.018%	1.00%	400	100	100	22.2222	20	60					60	180	measure initial growth after add water 3 hours
32.7	32-OPC	auto	525	0.32	3.15	0.41	IType of Portland cement	PⅠ42.5R	river sand	2.86		Granite gravel	5-25mm					0			0	0	prill GGBS	0	Naphthalene-based superplasticizer	0.018%	1.00%	400	100	100	22.2222	20	60					60	180	measure initial growth after add water 3 hours
32.7	32-OPC	auto	525	0.32	3.15	0.41	IType of Portland cement	PⅠ42.5R	river sand	2.86		Granite gravel	5-25mm					0			0	0	prill GGBS	0	Naphthalene-based superplasticizer	0.018%	1.00%	400	100	100	22.2222	20	60					60	180	measure initial growth after add water 3 hours
32.7	32-OPC	auto	525	0.32	3.15	0.41	IType of Portland cement	PⅠ42.5R	river sand	2.86		Granite gravel	5-25mm					0			0	0	prill GGBS	0	Naphthalene-based superplasticizer	0.018%	1.00%	400	100	100	22.2222	20	60					60	180	measure initial growth after add water 3 hours
32.7	32-OPC	auto	525	0.32	3.15	0.41	IType of Portland cement	PⅠ42.5R	river sand	2.86		Granite gravel	5-25mm					0			0	0	prill GGBS	0	Naphthalene-based superplasticizer	0.018%	1.00%	400	100	100	22.2222	20	60					60	180	measure initial growth after add water 3 hours
32.7	32-OPC	auto	525	0.32	3.15	0.41	IType of Portland cement	PⅠ42.5R	river sand	2.86		Granite gravel	5-25mm					0			0	0	prill GGBS	0	Naphthalene-based superplasticizer	0.018%	1.00%	400	100	100	22.2222	20	60					60	180	measure initial growth after add water 3 hours
32.7	32-OPC	auto	525	0.32	3.15	0.41	IType of Portland cement	PⅠ42.5R	river sand	2.86		Granite gravel	5-25mm					0			0	0	prill GGBS	0	Naphthalene-based superplasticizer	0.018%	1.00%	400	100	100	22.2222	20	60					60	180	measure initial growth after add water 3 hours
32.8	32-BFS30	auto	368	0.32	3.13	0.41	IType of Portland cement	PⅠ42.5R	river sand	2.86		Granite gravel	5-25mm					0			0	157	prill GGBS	0.299048	Naphthalene-based superplasticizer	0.018%	0.85%	400	100	100	22.2222	20	60					64.3	180	measure initial growth after add water 3 hours
32.8	32-BFS30	auto	368	0.32	3.13	0.41	IType of Portland cement	PⅠ42.5R	river sand	2.86		Granite gravel	5-25mm					0			0	157	prill GGBS	0.299048	Naphthalene-based superplasticizer	0.018%	0.85%	400	100	100	22.2222	20	60					64.3	180	measure initial growth after add water 3 hours
32.8	32-BFS30	auto	368	0.32	3.13	0.41	IType of Portland cement	PⅠ42.5R	river sand	2.86		Granite gravel	5-25mm					0			0	157	prill GGBS	0.299048	Naphthalene-based superplasticizer	0.018%	0.85%	400	100	100	22.2222	20	60					64.3	180	measure initial growth after add water 3 hours
32.8	32-BFS30	auto	368	0.32	3.13	0.41	IType of Portland cement	PⅠ42.5R	river sand	2.86		Granite gravel	5-25mm					0			0	157	prill GGBS	0.299048	Naphthalene-based superplasticizer	0.018%	0.85%	400	100	100	22.2222	20	60					64.3	180	measure initial growth after add water 3 hours
32.8	32-BFS30	auto	368	0.32	3.13	0.41	IType of Portland cement	PⅠ42.5R	river sand	2.86		Granite gravel	5-25mm					0			0	157	prill GGBS	0.299048	Naphthalene-based superplasticizer	0.018%	0.85%	400	100	100	22.2222	20	60					64.3	180	measure initial growth after add water 3 hours
32.8	32-BFS30	auto	368	0.32	3.13	0.41	IType of Portland cement	PⅠ42.5R	river sand	2.86		Granite gravel	5-25mm					0			0	157	prill GGBS	0.299048	Naphthalene-based superplasticizer	0.018%	0.85%	400	100	100	22.2222	20	60					64.3	180	measure initial growth after add water 3 hours
32.8	32-BFS30	auto	368	0.32	3.13	0.41	IType of Portland cement	PⅠ42.5R	river sand	2.86		Granite gravel	5-25mm					0			0	157	prill GGBS	0.299048	Naphthalene-based superplasticizer	0.018%	0.85%	400	100	100	22.2222	20	60					64.3	180	measure initial growth after add water 3 hours
32.8	32-BFS30	auto	368	0.32	3.13	0.41	IType of Portland cement	PⅠ42.5R	river sand	2.86		Granite gravel	5-25mm					0			0	157	prill GGBS	0.299048	Naphthalene-based superplasticizer	0.018%	0.85%	400	100	100	22.2222	20	60					64.3	180	measure initial growth after add water 3 hours
32.8	32-BFS30	auto	368	0.32	3.13	0.41	IType of Portland cement	PⅠ42.5R	river sand	2.86		Granite gravel	5-25mm					0			0	157	prill GGBS	0.299048	Naphthalene-based superplasticizer	0.018%	0.85%	400	100	100	22.2222	20	60					64.3	180	measure initial growth after add water 3 hours
32.8	32-BFS30	auto	368	0.32	3.13	0.41	IType of Portland cement	PⅠ42.5R	river sand	2.86		Granite gravel	5-25mm					0			0	157	prill GGBS	0.299048	Naphthalene-based superplasticizer	0.018%	0.85%	400	100	100	22.2222	20	60					64.3	180	measure initial growth after add water 3 hours
32.8	32-BFS30	auto	368	0.32	3.13	0.41	IType of Portland cement	PⅠ42.5R	river sand	2.86		Granite gravel	5-25mm					0			0	157	prill GGBS	0.299048	Naphthalene-based superplasticizer	0.018%	0.85%	400	100	100	22.2222	20	60					64.3	180	measure initial growth after add water 3 hours
32.8	32-BFS30	auto	368	0.32	3.13	0.41	IType of Portland cement	PⅠ42.5R	river sand	2.86		Granite gravel	5-25mm					0			0	157	prill GGBS	0.299048	Naphthalene-based superplasticizer	0.018%	0.85%	400	100	100	22.2222	20	60					64.3	180	measure initial growth after add water 3 hours
32.8	32-BFS30	auto	368	0.32	3.13	0.41	IType of Portland cement	PⅠ42.5R	river sand	2.86		Granite gravel	5-25mm					0			0	157	prill GGBS	0.299048	Naphthalene-based superplasticizer	0.018%	0.85%	400	100	100	22.2222	20	60					64.3	180	measure initial growth after add water 3 hours
32.8	32-BFS30	auto	368	0.32	3.13	0.41	IType of Portland cement	PⅠ42.5R	river sand	2.86		Granite gravel	5-25mm					0			0	157	prill GGBS	0.299048	Naphthalene-based superplasticizer	0.018%	0.85%	400	100	100	22.2222	20	60					64.3	180	measure initial growth after add water 3 hours
32.8	32-BFS30	auto	368	0.32	3.13	0.41	IType of Portland cement	PⅠ42.5R	river sand	2.86		Granite gravel	5-25mm					0			0	157	prill GGBS	0.299048	Naphthalene-based superplasticizer	0.018%	0.85%	400	100	100	22.2222	20	60					64.3	180	measure initial growth after add water 3 hours
32.8	32-BFS30	auto	368	0.32	3.13	0.41	IType of Portland cement	PⅠ42.5R	river sand	2.86		Granite gravel	5-25mm					0			0	157	prill GGBS	0.299048	Naphthalene-based superplasticizer	0.018%	0.85%	400	100	100	22.2222	20	60					64.3	180	measure initial growth after add water 3 hours
32.8	32-BFS30	auto	368	0.32	3.13	0.41	IType of Portland cement	PⅠ42.5R	river sand	2.86		Granite gravel	5-25mm					0			0	157	prill GGBS	0.299048	Naphthalene-based superplasticizer	0.018%	0.85%	400	100	100	22.2222	20	60					64.3	180	measure initial growth after add water 3 hours
32.8	32-BFS30	auto	368	0.32	3.13	0.41	IType of Portland cement	PⅠ42.5R	river sand	2.86		Granite gravel	5-25mm					0			0	157	prill GGBS	0.299048	Naphthalene-based superplasticizer	0.018%	0.85%	400	100	100	22.2222	20	60					64.3	180	measure initial growth after add water 3 hours
32.8	32-BFS30	auto	368	0.32	3.13	0.41	IType of Portland cement	PⅠ42.5R	river sand	2.86		Granite gravel	5-25mm					0			0	157	prill GGBS	0.299048	Naphthalene-based superplasticizer	0.018%	0.85%	400	100	100	22.2222	20	60					64.3	180	measure initial growth after add water 3 hours
32.8	32-BFS30	auto	368	0.32	3.13	0.41	IType of Portland cement	PⅠ42.5R	river sand	2.86		Granite gravel	5-25mm					0			0	157	prill GGBS	0.299048	Naphthalene-based superplasticizer	0.018%	0.85%	400	100	100	22.2222	20	60					64.3	180	measure initial growth after add water 3 hours
32.8	32-BFS30	auto	368	0.32	3.13	0.41	IType of Portland cement	PⅠ42.5R	river sand	2.86		Granite gravel	5-25mm					0			0	157	prill GGBS	0.299048	Naphthalene-based superplasticizer	0.018%	0.85%	400	100	100	22.2222	20	60					64.3	180	measure initial growth after add water 3 hours
32.8	32-BFS30	auto	368	0.32	3.13	0.41	IType of Portland cement	PⅠ42.5R	river sand	2.86		Granite gravel	5-25mm					0			0	157	prill GGBS	0.299048	Naphthalene-based superplasticizer	0.018%	0.85%	400	100	100	22.2222	20	60					64.3	180	measure initial growth after add water 3 hours
32.8	32-BFS30	auto	368	0.32	3.13	0.41	IType of Portland cement	PⅠ42.5R	river sand	2.86		Granite gravel	5-25mm					0			0	157	prill GGBS	0.299048	Naphthalene-based superplasticizer	0.018%	0.85%	400	100	100	22.2222	20	60					64.3	180	measure initial growth after add water 3 hours
32.9	32-BFS50	auto	263	0.32	3.12	0.41	IType of Portland cement	PⅠ42.5R	river sand	2.86		Granite gravel	5-25mm					0			0	262	prill GGBS	0.499048	Naphthalene-based superplasticizer	0.017%	0.75%	400	100	100	22.2222	20	60					66.7	180	measure initial growth after add water 3 hours
32.9	32-BFS50	auto	263	0.32	3.12	0.41	IType of Portland cement	PⅠ42.5R	river sand	2.86		Granite gravel	5-25mm					0			0	262	prill GGBS	0.499048	Naphthalene-based superplasticizer	0.017%	0.75%	400	100	100	22.2222	20	60					66.7	180	measure initial growth after add water 3 hours
32.9	32-BFS50	auto	263	0.32	3.12	0.41	IType of Portland cement	PⅠ42.5R	river sand	2.86		Granite gravel	5-25mm					0			0	262	prill GGBS	0.499048	Naphthalene-based superplasticizer	0.017%	0.75%	400	100	100	22.2222	20	60					66.7	180	measure initial growth after add water 3 hours
32.9	32-BFS50	auto	263	0.32	3.12	0.41	IType of Portland cement	PⅠ42.5R	river sand	2.86		Granite gravel	5-25mm					0			0	262	prill GGBS	0.499048	Naphthalene-based superplasticizer	0.017%	0.75%	400	100	100	22.2222	20	60					66.7	180	measure initial growth after add water 3 hours
32.9	32-BFS50	auto	263	0.32	3.12	0.41	IType of Portland cement	PⅠ42.5R	river sand	2.86		Granite gravel	5-25mm					0			0	262	prill GGBS	0.499048	Naphthalene-based superplasticizer	0.017%	0.75%	400	100	100	22.2222	20	60					66.7	180	measure initial growth after add water 3 hours
32.9	32-BFS50	auto	263	0.32	3.12	0.41	IType of Portland cement	PⅠ42.5R	river sand	2.86		Granite gravel	5-25mm					0			0	262	prill GGBS	0.499048	Naphthalene-based superplasticizer	0.017%	0.75%	400	100	100	22.2222	20	60					66.7	180	measure initial growth after add water 3 hours
32.9	32-BFS50	auto	263	0.32	3.12	0.41	IType of Portland cement	PⅠ42.5R	river sand	2.86		Granite gravel	5-25mm					0			0	262	prill GGBS	0.499048	Naphthalene-based superplasticizer	0.017%	0.75%	400	100	100	22.2222	20	60					66.7	180	measure initial growth after add water 3 hours
32.9	32-BFS50	auto	263	0.32	3.12	0.41	IType of Portland cement	PⅠ42.5R	river sand	2.86		Granite gravel	5-25mm					0			0	262	prill GGBS	0.499048	Naphthalene-based superplasticizer	0.017%	0.75%	400	100	100	22.2222	20	60					66.7	180	measure initial growth after add water 3 hours
32.9	32-BFS50	auto	263	0.32	3.12	0.41	IType of Portland cement	PⅠ42.5R	river sand	2.86		Granite gravel	5-25mm					0			0	262	prill GGBS	0.499048	Naphthalene-based superplasticizer	0.017%	0.75%	400	100	100	22.2222	20	60					66.7	180	measure initial growth after add water 3 hours
32.9	32-BFS50	auto	263	0.32	3.12	0.41	IType of Portland cement	PⅠ42.5R	river sand	2.86		Granite gravel	5-25mm					0			0	262	prill GGBS	0.499048	Naphthalene-based superplasticizer	0.017%	0.75%	400	100	100	22.2222	20	60					66.7	180	measure initial growth after add water 3 hours
32.9	32-BFS50	auto	263	0.32	3.12	0.41	IType of Portland cement	PⅠ42.5R	river sand	2.86		Granite gravel	5-25mm					0			0	262	prill GGBS	0.499048	Naphthalene-based superplasticizer	0.017%	0.75%	400	100	100	22.2222	20	60					66.7	180	measure initial growth after add water 3 hours
32.9	32-BFS50	auto	263	0.32	3.12	0.41	IType of Portland cement	PⅠ42.5R	river sand	2.86		Granite gravel	5-25mm					0			0	262	prill GGBS	0.499048	Naphthalene-based superplasticizer	0.017%	0.75%	400	100	100	22.2222	20	60					66.7	180	measure initial growth after add water 3 hours
32.9	32-BFS50	auto	263	0.32	3.12	0.41	IType of Portland cement	PⅠ42.5R	river sand	2.86		Granite gravel	5-25mm					0			0	262	prill GGBS	0.499048	Naphthalene-based superplasticizer	0.017%	0.75%	400	100	100	22.2222	20	60					66.7	180	measure initial growth after add water 3 hours
32.9	32-BFS50	auto	263	0.32	3.12	0.41	IType of Portland cement	PⅠ42.5R	river sand	2.86		Granite gravel	5-25mm					0			0	262	prill GGBS	0.499048	Naphthalene-based superplasticizer	0.017%	0.75%	400	100	100	22.2222	20	60					66.7	180	measure initial growth after add water 3 hours
32.9	32-BFS50	auto	263	0.32	3.12	0.41	IType of Portland cement	PⅠ42.5R	river sand	2.86		Granite gravel	5-25mm					0			0	262	prill GGBS	0.499048	Naphthalene-based superplasticizer	0.017%	0.75%	400	100	100	22.2222	20	60					66.7	180	measure initial growth after add water 3 hours
32.9	32-BFS50	auto	263	0.32	3.12	0.41	IType of Portland cement	PⅠ42.5R	river sand	2.86		Granite gravel	5-25mm					0			0	262	prill GGBS	0.499048	Naphthalene-based superplasticizer	0.017%	0.75%	400	100	100	22.2222	20	60					66.7	180	measure initial growth after add water 3 hours
32.9	32-BFS50	auto	263	0.32	3.12	0.41	IType of Portland cement	PⅠ42.5R	river sand	2.86		Granite gravel	5-25mm					0			0	262	prill GGBS	0.499048	Naphthalene-based superplasticizer	0.017%	0.75%	400	100	100	22.2222	20	60					66.7	180	measure initial growth after add water 3 hours
32.9	32-BFS50	auto	263	0.32	3.12	0.41	IType of Portland cement	PⅠ42.5R	river sand	2.86		Granite gravel	5-25mm					0			0	262	prill GGBS	0.499048	Naphthalene-based superplasticizer	0.017%	0.75%	400	100	100	22.2222	20	60					66.7	180	measure initial growth after add water 3 hours
32.9	32-BFS50	auto	263	0.32	3.12	0.41	IType of Portland cement	PⅠ42.5R	river sand	2.86		Granite gravel	5-25mm					0			0	262	prill GGBS	0.499048	Naphthalene-based superplasticizer	0.017%	0.75%	400	100	100	22.2222	20	60					66.7	180	measure initial growth after add water 3 hours
32.9	32-BFS50	auto	263	0.32	3.12	0.41	IType of Portland cement	PⅠ42.5R	river sand	2.86		Granite gravel	5-25mm					0			0	262	prill GGBS	0.499048	Naphthalene-based superplasticizer	0.017%	0.75%	400	100	100	22.2222	20	60					66.7	180	measure initial growth after add water 3 hours
32.9	32-BFS50	auto	263	0.32	3.12	0.41	IType of Portland cement	PⅠ42.5R	river sand	2.86		Granite gravel	5-25mm					0			0	262	prill GGBS	0.499048	Naphthalene-based superplasticizer	0.017%	0.75%	400	100	100	22.2222	20	60					66.7	180	measure initial growth after add water 3 hours
32.9	32-BFS50	auto	263	0.32	3.12	0.41	IType of Portland cement	PⅠ42.5R	river sand	2.86		Granite gravel	5-25mm					0			0	262	prill GGBS	0.499048	Naphthalene-based superplasticizer	0.017%	0.75%	400	100	100	22.2222	20	60					66.7	180	measure initial growth after add water 3 hours
32.9	32-BFS50	auto	263	0.32	3.12	0.41	IType of Portland cement	PⅠ42.5R	river sand	2.86		Granite gravel	5-25mm					0			0	262	prill GGBS	0.499048	Naphthalene-based superplasticizer	0.017%	0.75%	400	100	100	22.2222	20	60					66.7	180	measure initial growth after add water 3 hours
32.9	32-BFS50	auto	263	0.32	3.12	0.41	IType of Portland cement	PⅠ42.5R	river sand	2.86		Granite gravel	5-25mm					0			0	262	prill GGBS	0.499048	Naphthalene-based superplasticizer	0.017%	0.75%	400	100	100	22.2222	20	60					66.7	180	measure initial growth after add water 3 hours
32.9	32-BFS50	auto	263	0.32	3.12	0.41	IType of Portland cement	PⅠ42.5R	river sand	2.86		Granite gravel	5-25mm					0			0	262	prill GGBS	0.499048	Naphthalene-based superplasticizer	0.017%	0.75%	400	100	100	22.2222	20	60					66.7	180	measure initial growth after add water 3 hours
32.9	32-BFS50	auto	263	0.32	3.12	0.41	IType of Portland cement	PⅠ42.5R	river sand	2.86		Granite gravel	5-25mm					0			0	262	prill GGBS	0.499048	Naphthalene-based superplasticizer	0.017%	0.75%	400	100	100	22.2222	20	60					66.7	180	measure initial growth after add water 3 hours
32.9	32-BFS50	auto	263	0.32	3.12	0.41	IType of Portland cement	PⅠ42.5R	river sand	2.86		Granite gravel	5-25mm					0			0	262	prill GGBS	0.499048	Naphthalene-based superplasticizer	0.017%	0.75%	400	100	100	22.2222	20	60					66.7	180	measure initial growth after add water 3 hours
32.10	27-OPC	auto	622	0.27	2.53	0.39	IType of Portland cement	PⅠ42.5R	river sand	2.86		Granite gravel	5-25mm					0			0	0	prill GGBS	0	Naphthalene-based superplasticizer	0.020%	1.5%	400	100	100	22.2222	20	60					71.4	180	measure initial growth after add water 3 hours
32.10	27-OPC	auto	622	0.27	2.53	0.39	IType of Portland cement	PⅠ42.5R	river sand	2.86		Granite gravel	5-25mm					0			0	0	prill GGBS	0	Naphthalene-based superplasticizer	0.020%	1.5%	400	100	100	22.2222	20	60					71.4	180	measure initial growth after add water 3 hours
32.10	27-OPC	auto	622	0.27	2.53	0.39	IType of Portland cement	PⅠ42.5R	river sand	2.86		Granite gravel	5-25mm					0			0	0	prill GGBS	0	Naphthalene-based superplasticizer	0.020%	1.5%	400	100	100	22.2222	20	60					71.4	180	measure initial growth after add water 3 hours
32.10	27-OPC	auto	622	0.27	2.53	0.39	IType of Portland cement	PⅠ42.5R	river sand	2.86		Granite gravel	5-25mm					0			0	0	prill GGBS	0	Naphthalene-based superplasticizer	0.020%	1.5%	400	100	100	22.2222	20	60					71.4	180	measure initial growth after add water 3 hours
32.10	27-OPC	auto	622	0.27	2.53	0.39	IType of Portland cement	PⅠ42.5R	river sand	2.86		Granite gravel	5-25mm					0			0	0	prill GGBS	0	Naphthalene-based superplasticizer	0.020%	1.5%	400	100	100	22.2222	20	60					71.4	180	measure initial growth after add water 3 hours
32.10	27-OPC	auto	622	0.27	2.53	0.39	IType of Portland cement	PⅠ42.5R	river sand	2.86		Granite gravel	5-25mm					0			0	0	prill GGBS	0	Naphthalene-based superplasticizer	0.020%	1.5%	400	100	100	22.2222	20	60					71.4	180	measure initial growth after add water 3 hours
32.10	27-OPC	auto	622	0.27	2.53	0.39	IType of Portland cement	PⅠ42.5R	river sand	2.86		Granite gravel	5-25mm					0			0	0	prill GGBS	0	Naphthalene-based superplasticizer	0.020%	1.5%	400	100	100	22.2222	20	60					71.4	180	measure initial growth after add water 3 hours
32.10	27-OPC	auto	622	0.27	2.53	0.39	IType of Portland cement	PⅠ42.5R	river sand	2.86		Granite gravel	5-25mm					0			0	0	prill GGBS	0	Naphthalene-based superplasticizer	0.020%	1.5%	400	100	100	22.2222	20	60					71.4	180	measure initial growth after add water 3 hours
32.10	27-OPC	auto	622	0.27	2.53	0.39	IType of Portland cement	PⅠ42.5R	river sand	2.86		Granite gravel	5-25mm					0			0	0	prill GGBS	0	Naphthalene-based superplasticizer	0.020%	1.5%	400	100	100	22.2222	20	60					71.4	180	measure initial growth after add water 3 hours
32.10	27-OPC	auto	622	0.27	2.53	0.39	IType of Portland cement	PⅠ42.5R	river sand	2.86		Granite gravel	5-25mm					0			0	0	prill GGBS	0	Naphthalene-based superplasticizer	0.020%	1.5%	400	100	100	22.2222	20	60					71.4	180	measure initial growth after add water 3 hours
32.10	27-OPC	auto	622	0.27	2.53	0.39	IType of Portland cement	PⅠ42.5R	river sand	2.86		Granite gravel	5-25mm					0			0	0	prill GGBS	0	Naphthalene-based superplasticizer	0.020%	1.5%	400	100	100	22.2222	20	60					71.4	180	measure initial growth after add water 3 hours
32.10	27-OPC	auto	622	0.27	2.53	0.39	IType of Portland cement	PⅠ42.5R	river sand	2.86		Granite gravel	5-25mm					0			0	0	prill GGBS	0	Naphthalene-based superplasticizer	0.020%	1.5%	400	100	100	22.2222	20	60					71.4	180	measure initial growth after add water 3 hours
32.10	27-OPC	auto	622	0.27	2.53	0.39	IType of Portland cement	PⅠ42.5R	river sand	2.86		Granite gravel	5-25mm					0			0	0	prill GGBS	0	Naphthalene-based superplasticizer	0.020%	1.5%	400	100	100	22.2222	20	60					71.4	180	measure initial growth after add water 3 hours
32.10	27-OPC	auto	622	0.27	2.53	0.39	IType of Portland cement	PⅠ42.5R	river sand	2.86		Granite gravel	5-25mm					0			0	0	prill GGBS	0	Naphthalene-based superplasticizer	0.020%	1.5%	400	100	100	22.2222	20	60					71.4	180	measure initial growth after add water 3 hours
32.10	27-OPC	auto	622	0.27	2.53	0.39	IType of Portland cement	PⅠ42.5R	river sand	2.86		Granite gravel	5-25mm					0			0	0	prill GGBS	0	Naphthalene-based superplasticizer	0.020%	1.5%	400	100	100	22.2222	20	60					71.4	180	measure initial growth after add water 3 hours
32.10	27-OPC	auto	622	0.27	2.53	0.39	IType of Portland cement	PⅠ42.5R	river sand	2.86		Granite gravel	5-25mm					0			0	0	prill GGBS	0	Naphthalene-based superplasticizer	0.020%	1.5%	400	100	100	22.2222	20	60					71.4	180	measure initial growth after add water 3 hours
32.10	27-OPC	auto	622	0.27	2.53	0.39	IType of Portland cement	PⅠ42.5R	river sand	2.86		Granite gravel	5-25mm					0			0	0	prill GGBS	0	Naphthalene-based superplasticizer	0.020%	1.5%	400	100	100	22.2222	20	60					71.4	180	measure initial growth after add water 3 hours
32.10	27-OPC	auto	622	0.27	2.53	0.39	IType of Portland cement	PⅠ42.5R	river sand	2.86		Granite gravel	5-25mm					0			0	0	prill GGBS	0	Naphthalene-based superplasticizer	0.020%	1.5%	400	100	100	22.2222	20	60					71.4	180	measure initial growth after add water 3 hours
32.10	27-OPC	auto	622	0.27	2.53	0.39	IType of Portland cement	PⅠ42.5R	river sand	2.86		Granite gravel	5-25mm					0			0	0	prill GGBS	0	Naphthalene-based superplasticizer	0.020%	1.5%	400	100	100	22.2222	20	60					71.4	180	measure initial growth after add water 3 hours
32.10	27-OPC	auto	622	0.27	2.53	0.39	IType of Portland cement	PⅠ42.5R	river sand	2.86		Granite gravel	5-25mm					0			0	0	prill GGBS	0	Naphthalene-based superplasticizer	0.020%	1.5%	400	100	100	22.2222	20	60					71.4	180	measure initial growth after add water 3 hours
32.10	27-OPC	auto	622	0.27	2.53	0.39	IType of Portland cement	PⅠ42.5R	river sand	2.86		Granite gravel	5-25mm					0			0	0	prill GGBS	0	Naphthalene-based superplasticizer	0.020%	1.5%	400	100	100	22.2222	20	60					71.4	180	measure initial growth after add water 3 hours
32.10	27-OPC	auto	622	0.27	2.53	0.39	IType of Portland cement	PⅠ42.5R	river sand	2.86		Granite gravel	5-25mm					0			0	0	prill GGBS	0	Naphthalene-based superplasticizer	0.020%	1.5%	400	100	100	22.2222	20	60					71.4	180	measure initial growth after add water 3 hours
32.10	27-OPC	auto	622	0.27	2.53	0.39	IType of Portland cement	PⅠ42.5R	river sand	2.86		Granite gravel	5-25mm					0			0	0	prill GGBS	0	Naphthalene-based superplasticizer	0.020%	1.5%	400	100	100	22.2222	20	60					71.4	180	measure initial growth after add water 3 hours
32.10	27-OPC	auto	622	0.27	2.53	0.39	IType of Portland cement	PⅠ42.5R	river sand	2.86		Granite gravel	5-25mm					0			0	0	prill GGBS	0	Naphthalene-based superplasticizer	0.020%	1.5%	400	100	100	22.2222	20	60					71.4	180	measure initial growth after add water 3 hours
32.10	27-OPC	auto	622	0.27	2.53	0.39	IType of Portland cement	PⅠ42.5R	river sand	2.86		Granite gravel	5-25mm					0			0	0	prill GGBS	0	Naphthalene-based superplasticizer	0.020%	1.5%	400	100	100	22.2222	20	60					71.4	180	measure initial growth after add water 3 hours
32.10	27-OPC	auto	622	0.27	2.53	0.39	IType of Portland cement	PⅠ42.5R	river sand	2.86		Granite gravel	5-25mm					0			0	0	prill GGBS	0	Naphthalene-based superplasticizer	0.020%	1.5%	400	100	100	22.2222	20	60					71.4	180	measure initial growth after add water 3 hours
32.10	27-OPC	auto	622	0.27	2.53	0.39	IType of Portland cement	PⅠ42.5R	river sand	2.86		Granite gravel	5-25mm					0			0	0	prill GGBS	0	Naphthalene-based superplasticizer	0.020%	1.5%	400	100	100	22.2222	20	60					71.4	180	measure initial growth after add water 3 hours
32.11	27-BFS30	auto	435	0.27	2.51	0.39	IType of Portland cement	PⅠ42.5R	river sand	2.86		Granite gravel	5-25mm					0			0	187	prill GGBS	0.300643	Naphthalene-based superplasticizer	0.020%	1.35%	400	100	100	22.2222	20	60					72.6	180	measure initial growth after add water 3 hours
32.11	27-BFS30	auto	435	0.27	2.51	0.39	IType of Portland cement	PⅠ42.5R	river sand	2.86		Granite gravel	5-25mm					0			0	187	prill GGBS	0.300643	Naphthalene-based superplasticizer	0.020%	1.35%	400	100	100	22.2222	20	60					72.6	180	measure initial growth after add water 3 hours
32.11	27-BFS30	auto	435	0.27	2.51	0.39	IType of Portland cement	PⅠ42.5R	river sand	2.86		Granite gravel	5-25mm					0			0	187	prill GGBS	0.300643	Naphthalene-based superplasticizer	0.020%	1.35%	400	100	100	22.2222	20	60					72.6	180	measure initial growth after add water 3 hours
32.11	27-BFS30	auto	435	0.27	2.51	0.39	IType of Portland cement	PⅠ42.5R	river sand	2.86		Granite gravel	5-25mm					0			0	187	prill GGBS	0.300643	Naphthalene-based superplasticizer	0.020%	1.35%	400	100	100	22.2222	20	60					72.6	180	measure initial growth after add water 3 hours
32.11	27-BFS30	auto	435	0.27	2.51	0.39	IType of Portland cement	PⅠ42.5R	river sand	2.86		Granite gravel	5-25mm					0			0	187	prill GGBS	0.300643	Naphthalene-based superplasticizer	0.020%	1.35%	400	100	100	22.2222	20	60					72.6	180	measure initial growth after add water 3 hours
32.11	27-BFS30	auto	435	0.27	2.51	0.39	IType of Portland cement	PⅠ42.5R	river sand	2.86		Granite gravel	5-25mm					0			0	187	prill GGBS	0.300643	Naphthalene-based superplasticizer	0.020%	1.35%	400	100	100	22.2222	20	60					72.6	180	measure initial growth after add water 3 hours
32.11	27-BFS30	auto	435	0.27	2.51	0.39	IType of Portland cement	PⅠ42.5R	river sand	2.86		Granite gravel	5-25mm					0			0	187	prill GGBS	0.300643	Naphthalene-based superplasticizer	0.020%	1.35%	400	100	100	22.2222	20	60					72.6	180	measure initial growth after add water 3 hours
32.11	27-BFS30	auto	435	0.27	2.51	0.39	IType of Portland cement	PⅠ42.5R	river sand	2.86		Granite gravel	5-25mm					0			0	187	prill GGBS	0.300643	Naphthalene-based superplasticizer	0.020%	1.35%	400	100	100	22.2222	20	60					72.6	180	measure initial growth after add water 3 hours
32.11	27-BFS30	auto	435	0.27	2.51	0.39	IType of Portland cement	PⅠ42.5R	river sand	2.86		Granite gravel	5-25mm					0			0	187	prill GGBS	0.300643	Naphthalene-based superplasticizer	0.020%	1.35%	400	100	100	22.2222	20	60					72.6	180	measure initial growth after add water 3 hours
32.11	27-BFS30	auto	435	0.27	2.51	0.39	IType of Portland cement	PⅠ42.5R	river sand	2.86		Granite gravel	5-25mm					0			0	187	prill GGBS	0.300643	Naphthalene-based superplasticizer	0.020%	1.35%	400	100	100	22.2222	20	60					72.6	180	measure initial growth after add water 3 hours
32.11	27-BFS30	auto	435	0.27	2.51	0.39	IType of Portland cement	PⅠ42.5R	river sand	2.86		Granite gravel	5-25mm					0			0	187	prill GGBS	0.300643	Naphthalene-based superplasticizer	0.020%	1.35%	400	100	100	22.2222	20	60					72.6	180	measure initial growth after add water 3 hours
32.11	27-BFS30	auto	435	0.27	2.51	0.39	IType of Portland cement	PⅠ42.5R	river sand	2.86		Granite gravel	5-25mm					0			0	187	prill GGBS	0.300643	Naphthalene-based superplasticizer	0.020%	1.35%	400	100	100	22.2222	20	60					72.6	180	measure initial growth after add water 3 hours
32.11	27-BFS30	auto	435	0.27	2.51	0.39	IType of Portland cement	PⅠ42.5R	river sand	2.86		Granite gravel	5-25mm					0			0	187	prill GGBS	0.300643	Naphthalene-based superplasticizer	0.020%	1.35%	400	100	100	22.2222	20	60					72.6	180	measure initial growth after add water 3 hours
32.11	27-BFS30	auto	435	0.27	2.51	0.39	IType of Portland cement	PⅠ42.5R	river sand	2.86		Granite gravel	5-25mm					0			0	187	prill GGBS	0.300643	Naphthalene-based superplasticizer	0.020%	1.35%	400	100	100	22.2222	20	60					72.6	180	measure initial growth after add water 3 hours
32.11	27-BFS30	auto	435	0.27	2.51	0.39	IType of Portland cement	PⅠ42.5R	river sand	2.86		Granite gravel	5-25mm					0			0	187	prill GGBS	0.300643	Naphthalene-based superplasticizer	0.020%	1.35%	400	100	100	22.2222	20	60					72.6	180	measure initial growth after add water 3 hours
32.11	27-BFS30	auto	435	0.27	2.51	0.39	IType of Portland cement	PⅠ42.5R	river sand	2.86		Granite gravel	5-25mm					0			0	187	prill GGBS	0.300643	Naphthalene-based superplasticizer	0.020%	1.35%	400	100	100	22.2222	20	60					72.6	180	measure initial growth after add water 3 hours
32.11	27-BFS30	auto	435	0.27	2.51	0.39	IType of Portland cement	PⅠ42.5R	river sand	2.86		Granite gravel	5-25mm					0			0	187	prill GGBS	0.300643	Naphthalene-based superplasticizer	0.020%	1.35%	400	100	100	22.2222	20	60					72.6	180	measure initial growth after add water 3 hours
32.11	27-BFS30	auto	435	0.27	2.51	0.39	IType of Portland cement	PⅠ42.5R	river sand	2.86		Granite gravel	5-25mm					0			0	187	prill GGBS	0.300643	Naphthalene-based superplasticizer	0.020%	1.35%	400	100	100	22.2222	20	60					72.6	180	measure initial growth after add water 3 hours
32.11	27-BFS30	auto	435	0.27	2.51	0.39	IType of Portland cement	PⅠ42.5R	river sand	2.86		Granite gravel	5-25mm					0			0	187	prill GGBS	0.300643	Naphthalene-based superplasticizer	0.020%	1.35%	400	100	100	22.2222	20	60					72.6	180	measure initial growth after add water 3 hours
32.11	27-BFS30	auto	435	0.27	2.51	0.39	IType of Portland cement	PⅠ42.5R	river sand	2.86		Granite gravel	5-25mm					0			0	187	prill GGBS	0.300643	Naphthalene-based superplasticizer	0.020%	1.35%	400	100	100	22.2222	20	60					72.6	180	measure initial growth after add water 3 hours
32.11	27-BFS30	auto	435	0.27	2.51	0.39	IType of Portland cement	PⅠ42.5R	river sand	2.86		Granite gravel	5-25mm					0			0	187	prill GGBS	0.300643	Naphthalene-based superplasticizer	0.020%	1.35%	400	100	100	22.2222	20	60					72.6	180	measure initial growth after add water 3 hours
32.11	27-BFS30	auto	435	0.27	2.51	0.39	IType of Portland cement	PⅠ42.5R	river sand	2.86		Granite gravel	5-25mm					0			0	187	prill GGBS	0.300643	Naphthalene-based superplasticizer	0.020%	1.35%	400	100	100	22.2222	20	60					72.6	180	measure initial growth after add water 3 hours
32.11	27-BFS30	auto	435	0.27	2.51	0.39	IType of Portland cement	PⅠ42.5R	river sand	2.86		Granite gravel	5-25mm					0			0	187	prill GGBS	0.300643	Naphthalene-based superplasticizer	0.020%	1.35%	400	100	100	22.2222	20	60					72.6	180	measure initial growth after add water 3 hours
32.12	27-BFS50	auto	311	0.27	2.5	0.39	IType of Portland cement	PⅠ42.5R	river sand	2.86		Granite gravel	5-25mm					0			0	311	prill GGBS	0.5	Naphthalene-based superplasticizer	0.020%	1.25%	400	100	100	22.2222	20	60					76.2	180	measure initial growth after add water 3 hours
32.12	27-BFS50	auto	311	0.27	2.5	0.39	IType of Portland cement	PⅠ42.5R	river sand	2.86		Granite gravel	5-25mm					0			0	311	prill GGBS	0.5	Naphthalene-based superplasticizer	0.020%	1.25%	400	100	100	22.2222	20	60					76.2	180	measure initial growth after add water 3 hours
32.12	27-BFS50	auto	311	0.27	2.5	0.39	IType of Portland cement	PⅠ42.5R	river sand	2.86		Granite gravel	5-25mm					0			0	311	prill GGBS	0.5	Naphthalene-based superplasticizer	0.020%	1.25%	400	100	100	22.2222	20	60					76.2	180	measure initial growth after add water 3 hours
32.12	27-BFS50	auto	311	0.27	2.5	0.39	IType of Portland cement	PⅠ42.5R	river sand	2.86		Granite gravel	5-25mm					0			0	311	prill GGBS	0.5	Naphthalene-based superplasticizer	0.020%	1.25%	400	100	100	22.2222	20	60					76.2	180	measure initial growth after add water 3 hours
32.12	27-BFS50	auto	311	0.27	2.5	0.39	IType of Portland cement	PⅠ42.5R	river sand	2.86		Granite gravel	5-25mm					0			0	311	prill GGBS	0.5	Naphthalene-based superplasticizer	0.020%	1.25%	400	100	100	22.2222	20	60					76.2	180	measure initial growth after add water 3 hours
32.12	27-BFS50	auto	311	0.27	2.5	0.39	IType of Portland cement	PⅠ42.5R	river sand	2.86		Granite gravel	5-25mm					0			0	311	prill GGBS	0.5	Naphthalene-based superplasticizer	0.020%	1.25%	400	100	100	22.2222	20	60					76.2	180	measure initial growth after add water 3 hours
32.12	27-BFS50	auto	311	0.27	2.5	0.39	IType of Portland cement	PⅠ42.5R	river sand	2.86		Granite gravel	5-25mm					0			0	311	prill GGBS	0.5	Naphthalene-based superplasticizer	0.020%	1.25%	400	100	100	22.2222	20	60					76.2	180	measure initial growth after add water 3 hours
32.12	27-BFS50	auto	311	0.27	2.5	0.39	IType of Portland cement	PⅠ42.5R	river sand	2.86		Granite gravel	5-25mm					0			0	311	prill GGBS	0.5	Naphthalene-based superplasticizer	0.020%	1.25%	400	100	100	22.2222	20	60					76.2	180	measure initial growth after add water 3 hours
32.12	27-BFS50	auto	311	0.27	2.5	0.39	IType of Portland cement	PⅠ42.5R	river sand	2.86		Granite gravel	5-25mm					0			0	311	prill GGBS	0.5	Naphthalene-based superplasticizer	0.020%	1.25%	400	100	100	22.2222	20	60					76.2	180	measure initial growth after add water 3 hours
32.12	27-BFS50	auto	311	0.27	2.5	0.39	IType of Portland cement	PⅠ42.5R	river sand	2.86		Granite gravel	5-25mm					0			0	311	prill GGBS	0.5	Naphthalene-based superplasticizer	0.020%	1.25%	400	100	100	22.2222	20	60					76.2	180	measure initial growth after add water 3 hours
32.12	27-BFS50	auto	311	0.27	2.5	0.39	IType of Portland cement	PⅠ42.5R	river sand	2.86		Granite gravel	5-25mm					0			0	311	prill GGBS	0.5	Naphthalene-based superplasticizer	0.020%	1.25%	400	100	100	22.2222	20	60					76.2	180	measure initial growth after add water 3 hours
32.12	27-BFS50	auto	311	0.27	2.5	0.39	IType of Portland cement	PⅠ42.5R	river sand	2.86		Granite gravel	5-25mm					0			0	311	prill GGBS	0.5	Naphthalene-based superplasticizer	0.020%	1.25%	400	100	100	22.2222	20	60					76.2	180	measure initial growth after add water 3 hours
32.12	27-BFS50	auto	311	0.27	2.5	0.39	IType of Portland cement	PⅠ42.5R	river sand	2.86		Granite gravel	5-25mm					0			0	311	prill GGBS	0.5	Naphthalene-based superplasticizer	0.020%	1.25%	400	100	100	22.2222	20	60					76.2	180	measure initial growth after add water 3 hours
32.12	27-BFS50	auto	311	0.27	2.5	0.39	IType of Portland cement	PⅠ42.5R	river sand	2.86		Granite gravel	5-25mm					0			0	311	prill GGBS	0.5	Naphthalene-based superplasticizer	0.020%	1.25%	400	100	100	22.2222	20	60					76.2	180	measure initial growth after add water 3 hours
32.12	27-BFS50	auto	311	0.27	2.5	0.39	IType of Portland cement	PⅠ42.5R	river sand	2.86		Granite gravel	5-25mm					0			0	311	prill GGBS	0.5	Naphthalene-based superplasticizer	0.020%	1.25%	400	100	100	22.2222	20	60					76.2	180	measure initial growth after add water 3 hours
32.12	27-BFS50	auto	311	0.27	2.5	0.39	IType of Portland cement	PⅠ42.5R	river sand	2.86		Granite gravel	5-25mm					0			0	311	prill GGBS	0.5	Naphthalene-based superplasticizer	0.020%	1.25%	400	100	100	22.2222	20	60					76.2	180	measure initial growth after add water 3 hours
32.12	27-BFS50	auto	311	0.27	2.5	0.39	IType of Portland cement	PⅠ42.5R	river sand	2.86		Granite gravel	5-25mm					0			0	311	prill GGBS	0.5	Naphthalene-based superplasticizer	0.020%	1.25%	400	100	100	22.2222	20	60					76.2	180	measure initial growth after add water 3 hours
32.12	27-BFS50	auto	311	0.27	2.5	0.39	IType of Portland cement	PⅠ42.5R	river sand	2.86		Granite gravel	5-25mm					0			0	311	prill GGBS	0.5	Naphthalene-based superplasticizer	0.020%	1.25%	400	100	100	22.2222	20	60					76.2	180	measure initial growth after add water 3 hours
32.12	27-BFS50	auto	311	0.27	2.5	0.39	IType of Portland cement	PⅠ42.5R	river sand	2.86		Granite gravel	5-25mm					0			0	311	prill GGBS	0.5	Naphthalene-based superplasticizer	0.020%	1.25%	400	100	100	22.2222	20	60					76.2	180	measure initial growth after add water 3 hours
32.12	27-BFS50	auto	311	0.27	2.5	0.39	IType of Portland cement	PⅠ42.5R	river sand	2.86		Granite gravel	5-25mm					0			0	311	prill GGBS	0.5	Naphthalene-based superplasticizer	0.020%	1.25%	400	100	100	22.2222	20	60					76.2	180	measure initial growth after add water 3 hours
32.12	27-BFS50	auto	311	0.27	2.5	0.39	IType of Portland cement	PⅠ42.5R	river sand	2.86		Granite gravel	5-25mm					0			0	311	prill GGBS	0.5	Naphthalene-based superplasticizer	0.020%	1.25%	400	100	100	22.2222	20	60					76.2	180	measure initial growth after add water 3 hours
32.12	27-BFS50	auto	311	0.27	2.5	0.39	IType of Portland cement	PⅠ42.5R	river sand	2.86		Granite gravel	5-25mm					0			0	311	prill GGBS	0.5	Naphthalene-based superplasticizer	0.020%	1.25%	400	100	100	22.2222	20	60					76.2	180	measure initial growth after add water 3 hours
32.12	27-BFS50	auto	311	0.27	2.5	0.39	IType of Portland cement	PⅠ42.5R	river sand	2.86		Granite gravel	5-25mm					0			0	311	prill GGBS	0.5	Naphthalene-based superplasticizer	0.020%	1.25%	400	100	100	22.2222	20	60					76.2	180	measure initial growth after add water 3 hours
32.12	27-BFS50	auto	311	0.27	2.5	0.39	IType of Portland cement	PⅠ42.5R	river sand	2.86		Granite gravel	5-25mm					0			0	311	prill GGBS	0.5	Naphthalene-based superplasticizer	0.020%	1.25%	400	100	100	22.2222	20	60					76.2	180	measure initial growth after add water 3 hours
32.12	27-BFS50	auto	311	0.27	2.5	0.39	IType of Portland cement	PⅠ42.5R	river sand	2.86		Granite gravel	5-25mm					0			0	311	prill GGBS	0.5	Naphthalene-based superplasticizer	0.020%	1.25%	400	100	100	22.2222	20	60					76.2	180	measure initial growth after add water 3 hours
33.1	N26	auto	496	0.26	3.7	0.38	I型ordinary portland cement	PⅠ42.5R	natural sand			Crushing granite	20mm					0	0		0				Sulfonated Naphthalene Formaldehyde Condensation Type High-Efficiency Water Reducer		9.075	300	100	100	21.4286		30	28	100			86.6		Store in a water bath at 28°C for the first 24 hours.
33.1	N26	auto	496	0.26	3.7	0.38	I型ordinary portland cement	PⅠ42.5R	natural sand			Crushing granite	20mm					0	0		0				Sulfonated Naphthalene Formaldehyde Condensation Type High-Efficiency Water Reducer		9.075	300	100	100	21.4286		30	28	100			86.6		Store in a water bath at 28°C for the first 24 hours.
33.1	N26	auto	496	0.26	3.7	0.38	I型ordinary portland cement	PⅠ42.5R	natural sand			Crushing granite	20mm					0	0		0				Sulfonated Naphthalene Formaldehyde Condensation Type High-Efficiency Water Reducer		9.075	300	100	100	21.4286		30	28	100			86.6		Store in a water bath at 28°C for the first 24 hours.
33.1	N26	auto	496	0.26	3.7	0.38	I型ordinary portland cement	PⅠ42.5R	natural sand			Crushing granite	20mm					0	0		0				Sulfonated Naphthalene Formaldehyde Condensation Type High-Efficiency Water Reducer		9.075	300	100	100	21.4286		30	28	100			86.6		Store in a water bath at 28°C for the first 24 hours.
33.1	N26	auto	496	0.26	3.7	0.38	I型ordinary portland cement	PⅠ42.5R	natural sand			Crushing granite	20mm					0	0		0				Sulfonated Naphthalene Formaldehyde Condensation Type High-Efficiency Water Reducer		9.075	300	100	100	21.4286		30	28	100			86.6		Store in a water bath at 28°C for the first 24 hours.
33.1	N26	auto	496	0.26	3.7	0.38	I型ordinary portland cement	PⅠ42.5R	natural sand			Crushing granite	20mm					0	0		0				Sulfonated Naphthalene Formaldehyde Condensation Type High-Efficiency Water Reducer		9.075	300	100	100	21.4286		30	28	100			86.6		Store in a water bath at 28°C for the first 24 hours.
33.1	N26	auto	496	0.26	3.7	0.38	I型ordinary portland cement	PⅠ42.5R	natural sand			Crushing granite	20mm					0	0		0				Sulfonated Naphthalene Formaldehyde Condensation Type High-Efficiency Water Reducer		9.075	300	100	100	21.4286		30	28	100			86.6		Store in a water bath at 28°C for the first 24 hours.
33.1	N26	auto	496	0.26	3.7	0.38	I型ordinary portland cement	PⅠ42.5R	natural sand			Crushing granite	20mm					0	0		0				Sulfonated Naphthalene Formaldehyde Condensation Type High-Efficiency Water Reducer		9.075	300	100	100	21.4286		30	28	100			86.6		Store in a water bath at 28°C for the first 24 hours.
33.1	N26	auto	496	0.26	3.7	0.38	I型ordinary portland cement	PⅠ42.5R	natural sand			Crushing granite	20mm					0	0		0				Sulfonated Naphthalene Formaldehyde Condensation Type High-Efficiency Water Reducer		9.075	300	100	100	21.4286		30	28	100			86.6		Store in a water bath at 28°C for the first 24 hours.
33.1	N26	auto	496	0.26	3.7	0.38	I型ordinary portland cement	PⅠ42.5R	natural sand			Crushing granite	20mm					0	0		0				Sulfonated Naphthalene Formaldehyde Condensation Type High-Efficiency Water Reducer		9.075	300	100	100	21.4286		30	28	100			86.6		Store in a water bath at 28°C for the first 24 hours.
33.1	N26	auto	496	0.26	3.7	0.38	I型ordinary portland cement	PⅠ42.5R	natural sand			Crushing granite	20mm					0	0		0				Sulfonated Naphthalene Formaldehyde Condensation Type High-Efficiency Water Reducer		9.075	300	100	100	21.4286		30	28	100			86.6		Store in a water bath at 28°C for the first 24 hours.
33.1	N26	auto	496	0.26	3.7	0.38	I型ordinary portland cement	PⅠ42.5R	natural sand			Crushing granite	20mm					0	0		0				Sulfonated Naphthalene Formaldehyde Condensation Type High-Efficiency Water Reducer		9.075	300	100	100	21.4286		30	28	100			86.6		Store in a water bath at 28°C for the first 24 hours.
33.1	N26	auto	496	0.26	3.7	0.38	I型ordinary portland cement	PⅠ42.5R	natural sand			Crushing granite	20mm					0	0		0				Sulfonated Naphthalene Formaldehyde Condensation Type High-Efficiency Water Reducer		9.075	300	100	100	21.4286		30	28	100			86.6		Store in a water bath at 28°C for the first 24 hours.
33.1	N26	auto	496	0.26	3.7	0.38	I型ordinary portland cement	PⅠ42.5R	natural sand			Crushing granite	20mm					0	0		0				Sulfonated Naphthalene Formaldehyde Condensation Type High-Efficiency Water Reducer		9.075	300	100	100	21.4286		30	28	100			86.6		Store in a water bath at 28°C for the first 24 hours.
33.1	N26	auto	496	0.26	3.7	0.38	I型ordinary portland cement	PⅠ42.5R	natural sand			Crushing granite	20mm					0	0		0				Sulfonated Naphthalene Formaldehyde Condensation Type High-Efficiency Water Reducer		9.075	300	100	100	21.4286		30	28	100			86.6		Store in a water bath at 28°C for the first 24 hours.
33.2	S26-5	auto	471	0.26	3.64	0.38	I型ordinary portland cement	PⅠ42.5R	natural sand			Crushing granite	20mm					0	25		0.0504032				Sulfonated Naphthalene Formaldehyde Condensation Type High-Efficiency Water Reducer		8.47	300	100	100	21.4286		30	28	100			91.2		Store in a water bath at 28°C for the first 24 hours.
33.2	S26-5	auto	471	0.26	3.64	0.38	I型ordinary portland cement	PⅠ42.5R	natural sand			Crushing granite	20mm					0	25		0.0504032				Sulfonated Naphthalene Formaldehyde Condensation Type High-Efficiency Water Reducer		8.47	300	100	100	21.4286		30	28	100			91.2		Store in a water bath at 28°C for the first 24 hours.
33.2	S26-5	auto	471	0.26	3.64	0.38	I型ordinary portland cement	PⅠ42.5R	natural sand			Crushing granite	20mm					0	25		0.0504032				Sulfonated Naphthalene Formaldehyde Condensation Type High-Efficiency Water Reducer		8.47	300	100	100	21.4286		30	28	100			91.2		Store in a water bath at 28°C for the first 24 hours.
33.2	S26-5	auto	471	0.26	3.64	0.38	I型ordinary portland cement	PⅠ42.5R	natural sand			Crushing granite	20mm					0	25		0.0504032				Sulfonated Naphthalene Formaldehyde Condensation Type High-Efficiency Water Reducer		8.47	300	100	100	21.4286		30	28	100			91.2		Store in a water bath at 28°C for the first 24 hours.
33.2	S26-5	auto	471	0.26	3.64	0.38	I型ordinary portland cement	PⅠ42.5R	natural sand			Crushing granite	20mm					0	25		0.0504032				Sulfonated Naphthalene Formaldehyde Condensation Type High-Efficiency Water Reducer		8.47	300	100	100	21.4286		30	28	100			91.2		Store in a water bath at 28°C for the first 24 hours.
33.2	S26-5	auto	471	0.26	3.64	0.38	I型ordinary portland cement	PⅠ42.5R	natural sand			Crushing granite	20mm					0	25		0.0504032				Sulfonated Naphthalene Formaldehyde Condensation Type High-Efficiency Water Reducer		8.47	300	100	100	21.4286		30	28	100			91.2		Store in a water bath at 28°C for the first 24 hours.
33.2	S26-5	auto	471	0.26	3.64	0.38	I型ordinary portland cement	PⅠ42.5R	natural sand			Crushing granite	20mm					0	25		0.0504032				Sulfonated Naphthalene Formaldehyde Condensation Type High-Efficiency Water Reducer		8.47	300	100	100	21.4286		30	28	100			91.2		Store in a water bath at 28°C for the first 24 hours.
33.2	S26-5	auto	471	0.26	3.64	0.38	I型ordinary portland cement	PⅠ42.5R	natural sand			Crushing granite	20mm					0	25		0.0504032				Sulfonated Naphthalene Formaldehyde Condensation Type High-Efficiency Water Reducer		8.47	300	100	100	21.4286		30	28	100			91.2		Store in a water bath at 28°C for the first 24 hours.
33.2	S26-5	auto	471	0.26	3.64	0.38	I型ordinary portland cement	PⅠ42.5R	natural sand			Crushing granite	20mm					0	25		0.0504032				Sulfonated Naphthalene Formaldehyde Condensation Type High-Efficiency Water Reducer		8.47	300	100	100	21.4286		30	28	100			91.2		Store in a water bath at 28°C for the first 24 hours.
33.2	S26-5	auto	471	0.26	3.64	0.38	I型ordinary portland cement	PⅠ42.5R	natural sand			Crushing granite	20mm					0	25		0.0504032				Sulfonated Naphthalene Formaldehyde Condensation Type High-Efficiency Water Reducer		8.47	300	100	100	21.4286		30	28	100			91.2		Store in a water bath at 28°C for the first 24 hours.
33.2	S26-5	auto	471	0.26	3.64	0.38	I型ordinary portland cement	PⅠ42.5R	natural sand			Crushing granite	20mm					0	25		0.0504032				Sulfonated Naphthalene Formaldehyde Condensation Type High-Efficiency Water Reducer		8.47	300	100	100	21.4286		30	28	100			91.2		Store in a water bath at 28°C for the first 24 hours.
33.2	S26-5	auto	471	0.26	3.64	0.38	I型ordinary portland cement	PⅠ42.5R	natural sand			Crushing granite	20mm					0	25		0.0504032				Sulfonated Naphthalene Formaldehyde Condensation Type High-Efficiency Water Reducer		8.47	300	100	100	21.4286		30	28	100			91.2		Store in a water bath at 28°C for the first 24 hours.
33.2	S26-5	auto	471	0.26	3.64	0.38	I型ordinary portland cement	PⅠ42.5R	natural sand			Crushing granite	20mm					0	25		0.0504032				Sulfonated Naphthalene Formaldehyde Condensation Type High-Efficiency Water Reducer		8.47	300	100	100	21.4286		30	28	100			91.2		Store in a water bath at 28°C for the first 24 hours.
33.2	S26-5	auto	471	0.26	3.64	0.38	I型ordinary portland cement	PⅠ42.5R	natural sand			Crushing granite	20mm					0	25		0.0504032				Sulfonated Naphthalene Formaldehyde Condensation Type High-Efficiency Water Reducer		8.47	300	100	100	21.4286		30	28	100			91.2		Store in a water bath at 28°C for the first 24 hours.
33.2	S26-5	auto	471	0.26	3.64	0.38	I型ordinary portland cement	PⅠ42.5R	natural sand			Crushing granite	20mm					0	25		0.0504032				Sulfonated Naphthalene Formaldehyde Condensation Type High-Efficiency Water Reducer		8.47	300	100	100	21.4286		30	28	100			91.2		Store in a water bath at 28°C for the first 24 hours.
33.3	S26-10	auto	446	0.26	3.62	0.38	I型ordinary portland cement	PⅠ42.5R	natural sand			Crushing granite	20mm					0	50		0.100806				Sulfonated Naphthalene Formaldehyde Condensation Type High-Efficiency Water Reducer		9.075	300	100	100	21.4286		30	28	100			96.6		Store in a water bath at 28°C for the first 24 hours.
33.3	S26-10	auto	446	0.26	3.62	0.38	I型ordinary portland cement	PⅠ42.5R	natural sand			Crushing granite	20mm					0	50		0.100806				Sulfonated Naphthalene Formaldehyde Condensation Type High-Efficiency Water Reducer		9.075	300	100	100	21.4286		30	28	100			96.6		Store in a water bath at 28°C for the first 24 hours.
33.3	S26-10	auto	446	0.26	3.62	0.38	I型ordinary portland cement	PⅠ42.5R	natural sand			Crushing granite	20mm					0	50		0.100806				Sulfonated Naphthalene Formaldehyde Condensation Type High-Efficiency Water Reducer		9.075	300	100	100	21.4286		30	28	100			96.6		Store in a water bath at 28°C for the first 24 hours.
33.3	S26-10	auto	446	0.26	3.62	0.38	I型ordinary portland cement	PⅠ42.5R	natural sand			Crushing granite	20mm					0	50		0.100806				Sulfonated Naphthalene Formaldehyde Condensation Type High-Efficiency Water Reducer		9.075	300	100	100	21.4286		30	28	100			96.6		Store in a water bath at 28°C for the first 24 hours.
33.3	S26-10	auto	446	0.26	3.62	0.38	I型ordinary portland cement	PⅠ42.5R	natural sand			Crushing granite	20mm					0	50		0.100806				Sulfonated Naphthalene Formaldehyde Condensation Type High-Efficiency Water Reducer		9.075	300	100	100	21.4286		30	28	100			96.6		Store in a water bath at 28°C for the first 24 hours.
33.3	S26-10	auto	446	0.26	3.62	0.38	I型ordinary portland cement	PⅠ42.5R	natural sand			Crushing granite	20mm					0	50		0.100806				Sulfonated Naphthalene Formaldehyde Condensation Type High-Efficiency Water Reducer		9.075	300	100	100	21.4286		30	28	100			96.6		Store in a water bath at 28°C for the first 24 hours.
33.3	S26-10	auto	446	0.26	3.62	0.38	I型ordinary portland cement	PⅠ42.5R	natural sand			Crushing granite	20mm					0	50		0.100806				Sulfonated Naphthalene Formaldehyde Condensation Type High-Efficiency Water Reducer		9.075	300	100	100	21.4286		30	28	100			96.6		Store in a water bath at 28°C for the first 24 hours.
33.3	S26-10	auto	446	0.26	3.62	0.38	I型ordinary portland cement	PⅠ42.5R	natural sand			Crushing granite	20mm					0	50		0.100806				Sulfonated Naphthalene Formaldehyde Condensation Type High-Efficiency Water Reducer		9.075	300	100	100	21.4286		30	28	100			96.6		Store in a water bath at 28°C for the first 24 hours.
33.3	S26-10	auto	446	0.26	3.62	0.38	I型ordinary portland cement	PⅠ42.5R	natural sand			Crushing granite	20mm					0	50		0.100806				Sulfonated Naphthalene Formaldehyde Condensation Type High-Efficiency Water Reducer		9.075	300	100	100	21.4286		30	28	100			96.6		Store in a water bath at 28°C for the first 24 hours.
33.3	S26-10	auto	446	0.26	3.62	0.38	I型ordinary portland cement	PⅠ42.5R	natural sand			Crushing granite	20mm					0	50		0.100806				Sulfonated Naphthalene Formaldehyde Condensation Type High-Efficiency Water Reducer		9.075	300	100	100	21.4286		30	28	100			96.6		Store in a water bath at 28°C for the first 24 hours.
33.3	S26-10	auto	446	0.26	3.62	0.38	I型ordinary portland cement	PⅠ42.5R	natural sand			Crushing granite	20mm					0	50		0.100806				Sulfonated Naphthalene Formaldehyde Condensation Type High-Efficiency Water Reducer		9.075	300	100	100	21.4286		30	28	100			96.6		Store in a water bath at 28°C for the first 24 hours.
33.3	S26-10	auto	446	0.26	3.62	0.38	I型ordinary portland cement	PⅠ42.5R	natural sand			Crushing granite	20mm					0	50		0.100806				Sulfonated Naphthalene Formaldehyde Condensation Type High-Efficiency Water Reducer		9.075	300	100	100	21.4286		30	28	100			96.6		Store in a water bath at 28°C for the first 24 hours.
33.3	S26-10	auto	446	0.26	3.62	0.38	I型ordinary portland cement	PⅠ42.5R	natural sand			Crushing granite	20mm					0	50		0.100806				Sulfonated Naphthalene Formaldehyde Condensation Type High-Efficiency Water Reducer		9.075	300	100	100	21.4286		30	28	100			96.6		Store in a water bath at 28°C for the first 24 hours.
33.3	S26-10	auto	446	0.26	3.62	0.38	I型ordinary portland cement	PⅠ42.5R	natural sand			Crushing granite	20mm					0	50		0.100806				Sulfonated Naphthalene Formaldehyde Condensation Type High-Efficiency Water Reducer		9.075	300	100	100	21.4286		30	28	100			96.6		Store in a water bath at 28°C for the first 24 hours.
33.3	S26-10	auto	446	0.26	3.62	0.38	I型ordinary portland cement	PⅠ42.5R	natural sand			Crushing granite	20mm					0	50		0.100806				Sulfonated Naphthalene Formaldehyde Condensation Type High-Efficiency Water Reducer		9.075	300	100	100	21.4286		30	28	100			96.6		Store in a water bath at 28°C for the first 24 hours.
33.4	N30	auto	497	0.3	3.6	0.39	I型ordinary portland cement	PⅠ42.5R	natural sand			Crushing granite	20mm					0	0		0				Sulfonated Naphthalene Formaldehyde Condensation Type High-Efficiency Water Reducer		7.26	300	100	100	21.4286		30	28	100			70.1		Store in a water bath at 28°C for the first 24 hours.
33.4	N30	auto	497	0.3	3.6	0.39	I型ordinary portland cement	PⅠ42.5R	natural sand			Crushing granite	20mm					0	0		0				Sulfonated Naphthalene Formaldehyde Condensation Type High-Efficiency Water Reducer		7.26	300	100	100	21.4286		30	28	100			70.1		Store in a water bath at 28°C for the first 24 hours.
33.4	N30	auto	497	0.3	3.6	0.39	I型ordinary portland cement	PⅠ42.5R	natural sand			Crushing granite	20mm					0	0		0				Sulfonated Naphthalene Formaldehyde Condensation Type High-Efficiency Water Reducer		7.26	300	100	100	21.4286		30	28	100			70.1		Store in a water bath at 28°C for the first 24 hours.
33.4	N30	auto	497	0.3	3.6	0.39	I型ordinary portland cement	PⅠ42.5R	natural sand			Crushing granite	20mm					0	0		0				Sulfonated Naphthalene Formaldehyde Condensation Type High-Efficiency Water Reducer		7.26	300	100	100	21.4286		30	28	100			70.1		Store in a water bath at 28°C for the first 24 hours.
33.4	N30	auto	497	0.3	3.6	0.39	I型ordinary portland cement	PⅠ42.5R	natural sand			Crushing granite	20mm					0	0		0				Sulfonated Naphthalene Formaldehyde Condensation Type High-Efficiency Water Reducer		7.26	300	100	100	21.4286		30	28	100			70.1		Store in a water bath at 28°C for the first 24 hours.
33.4	N30	auto	497	0.3	3.6	0.39	I型ordinary portland cement	PⅠ42.5R	natural sand			Crushing granite	20mm					0	0		0				Sulfonated Naphthalene Formaldehyde Condensation Type High-Efficiency Water Reducer		7.26	300	100	100	21.4286		30	28	100			70.1		Store in a water bath at 28°C for the first 24 hours.
33.4	N30	auto	497	0.3	3.6	0.39	I型ordinary portland cement	PⅠ42.5R	natural sand			Crushing granite	20mm					0	0		0				Sulfonated Naphthalene Formaldehyde Condensation Type High-Efficiency Water Reducer		7.26	300	100	100	21.4286		30	28	100			70.1		Store in a water bath at 28°C for the first 24 hours.
33.4	N30	auto	497	0.3	3.6	0.39	I型ordinary portland cement	PⅠ42.5R	natural sand			Crushing granite	20mm					0	0		0				Sulfonated Naphthalene Formaldehyde Condensation Type High-Efficiency Water Reducer		7.26	300	100	100	21.4286		30	28	100			70.1		Store in a water bath at 28°C for the first 24 hours.
33.4	N30	auto	497	0.3	3.6	0.39	I型ordinary portland cement	PⅠ42.5R	natural sand			Crushing granite	20mm					0	0		0				Sulfonated Naphthalene Formaldehyde Condensation Type High-Efficiency Water Reducer		7.26	300	100	100	21.4286		30	28	100			70.1		Store in a water bath at 28°C for the first 24 hours.
33.4	N30	auto	497	0.3	3.6	0.39	I型ordinary portland cement	PⅠ42.5R	natural sand			Crushing granite	20mm					0	0		0				Sulfonated Naphthalene Formaldehyde Condensation Type High-Efficiency Water Reducer		7.26	300	100	100	21.4286		30	28	100			70.1		Store in a water bath at 28°C for the first 24 hours.
33.4	N30	auto	497	0.3	3.6	0.39	I型ordinary portland cement	PⅠ42.5R	natural sand			Crushing granite	20mm					0	0		0				Sulfonated Naphthalene Formaldehyde Condensation Type High-Efficiency Water Reducer		7.26	300	100	100	21.4286		30	28	100			70.1		Store in a water bath at 28°C for the first 24 hours.
33.4	N30	auto	497	0.3	3.6	0.39	I型ordinary portland cement	PⅠ42.5R	natural sand			Crushing granite	20mm					0	0		0				Sulfonated Naphthalene Formaldehyde Condensation Type High-Efficiency Water Reducer		7.26	300	100	100	21.4286		30	28	100			70.1		Store in a water bath at 28°C for the first 24 hours.
33.4	N30	auto	497	0.3	3.6	0.39	I型ordinary portland cement	PⅠ42.5R	natural sand			Crushing granite	20mm					0	0		0				Sulfonated Naphthalene Formaldehyde Condensation Type High-Efficiency Water Reducer		7.26	300	100	100	21.4286		30	28	100			70.1		Store in a water bath at 28°C for the first 24 hours.
33.4	N30	auto	497	0.3	3.6	0.39	I型ordinary portland cement	PⅠ42.5R	natural sand			Crushing granite	20mm					0	0		0				Sulfonated Naphthalene Formaldehyde Condensation Type High-Efficiency Water Reducer		7.26	300	100	100	21.4286		30	28	100			70.1		Store in a water bath at 28°C for the first 24 hours.
33.4	N30	auto	497	0.3	3.6	0.39	I型ordinary portland cement	PⅠ42.5R	natural sand			Crushing granite	20mm					0	0		0				Sulfonated Naphthalene Formaldehyde Condensation Type High-Efficiency Water Reducer		7.26	300	100	100	21.4286		30	28	100			70.1		Store in a water bath at 28°C for the first 24 hours.
33.5	S30-5	auto	472	0.3	3.54	0.39	I型ordinary portland cement	PⅠ42.5R	natural sand			Crushing granite	20mm					0	25		0.0503018				Sulfonated Naphthalene Formaldehyde Condensation Type High-Efficiency Water Reducer		7.018	300	100	100	21.4286		30	28	100			83.7		Store in a water bath at 28°C for the first 24 hours.
33.5	S30-5	auto	472	0.3	3.54	0.39	I型ordinary portland cement	PⅠ42.5R	natural sand			Crushing granite	20mm					0	25		0.0503018				Sulfonated Naphthalene Formaldehyde Condensation Type High-Efficiency Water Reducer		7.018	300	100	100	21.4286		30	28	100			83.7		Store in a water bath at 28°C for the first 24 hours.
33.5	S30-5	auto	472	0.3	3.54	0.39	I型ordinary portland cement	PⅠ42.5R	natural sand			Crushing granite	20mm					0	25		0.0503018				Sulfonated Naphthalene Formaldehyde Condensation Type High-Efficiency Water Reducer		7.018	300	100	100	21.4286		30	28	100			83.7		Store in a water bath at 28°C for the first 24 hours.
33.5	S30-5	auto	472	0.3	3.54	0.39	I型ordinary portland cement	PⅠ42.5R	natural sand			Crushing granite	20mm					0	25		0.0503018				Sulfonated Naphthalene Formaldehyde Condensation Type High-Efficiency Water Reducer		7.018	300	100	100	21.4286		30	28	100			83.7		Store in a water bath at 28°C for the first 24 hours.
33.5	S30-5	auto	472	0.3	3.54	0.39	I型ordinary portland cement	PⅠ42.5R	natural sand			Crushing granite	20mm					0	25		0.0503018				Sulfonated Naphthalene Formaldehyde Condensation Type High-Efficiency Water Reducer		7.018	300	100	100	21.4286		30	28	100			83.7		Store in a water bath at 28°C for the first 24 hours.
33.5	S30-5	auto	472	0.3	3.54	0.39	I型ordinary portland cement	PⅠ42.5R	natural sand			Crushing granite	20mm					0	25		0.0503018				Sulfonated Naphthalene Formaldehyde Condensation Type High-Efficiency Water Reducer		7.018	300	100	100	21.4286		30	28	100			83.7		Store in a water bath at 28°C for the first 24 hours.
33.5	S30-5	auto	472	0.3	3.54	0.39	I型ordinary portland cement	PⅠ42.5R	natural sand			Crushing granite	20mm					0	25		0.0503018				Sulfonated Naphthalene Formaldehyde Condensation Type High-Efficiency Water Reducer		7.018	300	100	100	21.4286		30	28	100			83.7		Store in a water bath at 28°C for the first 24 hours.
33.5	S30-5	auto	472	0.3	3.54	0.39	I型ordinary portland cement	PⅠ42.5R	natural sand			Crushing granite	20mm					0	25		0.0503018				Sulfonated Naphthalene Formaldehyde Condensation Type High-Efficiency Water Reducer		7.018	300	100	100	21.4286		30	28	100			83.7		Store in a water bath at 28°C for the first 24 hours.
33.5	S30-5	auto	472	0.3	3.54	0.39	I型ordinary portland cement	PⅠ42.5R	natural sand			Crushing granite	20mm					0	25		0.0503018				Sulfonated Naphthalene Formaldehyde Condensation Type High-Efficiency Water Reducer		7.018	300	100	100	21.4286		30	28	100			83.7		Store in a water bath at 28°C for the first 24 hours.
33.5	S30-5	auto	472	0.3	3.54	0.39	I型ordinary portland cement	PⅠ42.5R	natural sand			Crushing granite	20mm					0	25		0.0503018				Sulfonated Naphthalene Formaldehyde Condensation Type High-Efficiency Water Reducer		7.018	300	100	100	21.4286		30	28	100			83.7		Store in a water bath at 28°C for the first 24 hours.
33.5	S30-5	auto	472	0.3	3.54	0.39	I型ordinary portland cement	PⅠ42.5R	natural sand			Crushing granite	20mm					0	25		0.0503018				Sulfonated Naphthalene Formaldehyde Condensation Type High-Efficiency Water Reducer		7.018	300	100	100	21.4286		30	28	100			83.7		Store in a water bath at 28°C for the first 24 hours.
33.5	S30-5	auto	472	0.3	3.54	0.39	I型ordinary portland cement	PⅠ42.5R	natural sand			Crushing granite	20mm					0	25		0.0503018				Sulfonated Naphthalene Formaldehyde Condensation Type High-Efficiency Water Reducer		7.018	300	100	100	21.4286		30	28	100			83.7		Store in a water bath at 28°C for the first 24 hours.
33.5	S30-5	auto	472	0.3	3.54	0.39	I型ordinary portland cement	PⅠ42.5R	natural sand			Crushing granite	20mm					0	25		0.0503018				Sulfonated Naphthalene Formaldehyde Condensation Type High-Efficiency Water Reducer		7.018	300	100	100	21.4286		30	28	100			83.7		Store in a water bath at 28°C for the first 24 hours.
33.5	S30-5	auto	472	0.3	3.54	0.39	I型ordinary portland cement	PⅠ42.5R	natural sand			Crushing granite	20mm					0	25		0.0503018				Sulfonated Naphthalene Formaldehyde Condensation Type High-Efficiency Water Reducer		7.018	300	100	100	21.4286		30	28	100			83.7		Store in a water bath at 28°C for the first 24 hours.
33.5	S30-5	auto	472	0.3	3.54	0.39	I型ordinary portland cement	PⅠ42.5R	natural sand			Crushing granite	20mm					0	25		0.0503018				Sulfonated Naphthalene Formaldehyde Condensation Type High-Efficiency Water Reducer		7.018	300	100	100	21.4286		30	28	100			83.7		Store in a water bath at 28°C for the first 24 hours.
33.6	S30-10	auto	447	0.3	3.52	0.39	I型ordinary portland cement	PⅠ42.5R	natural sand			Crushing granite	20mm					0	50		0.100604				Sulfonated Naphthalene Formaldehyde Condensation Type High-Efficiency Water Reducer		7.381	300	100	100	21.4286		30	28	100			91.1		Store in a water bath at 28°C for the first 24 hours.
33.6	S30-10	auto	447	0.3	3.52	0.39	I型ordinary portland cement	PⅠ42.5R	natural sand			Crushing granite	20mm					0	50		0.100604				Sulfonated Naphthalene Formaldehyde Condensation Type High-Efficiency Water Reducer		7.381	300	100	100	21.4286		30	28	100			91.1		Store in a water bath at 28°C for the first 24 hours.
33.6	S30-10	auto	447	0.3	3.52	0.39	I型ordinary portland cement	PⅠ42.5R	natural sand			Crushing granite	20mm					0	50		0.100604				Sulfonated Naphthalene Formaldehyde Condensation Type High-Efficiency Water Reducer		7.381	300	100	100	21.4286		30	28	100			91.1		Store in a water bath at 28°C for the first 24 hours.
33.6	S30-10	auto	447	0.3	3.52	0.39	I型ordinary portland cement	PⅠ42.5R	natural sand			Crushing granite	20mm					0	50		0.100604				Sulfonated Naphthalene Formaldehyde Condensation Type High-Efficiency Water Reducer		7.381	300	100	100	21.4286		30	28	100			91.1		Store in a water bath at 28°C for the first 24 hours.
33.6	S30-10	auto	447	0.3	3.52	0.39	I型ordinary portland cement	PⅠ42.5R	natural sand			Crushing granite	20mm					0	50		0.100604				Sulfonated Naphthalene Formaldehyde Condensation Type High-Efficiency Water Reducer		7.381	300	100	100	21.4286		30	28	100			91.1		Store in a water bath at 28°C for the first 24 hours.
33.6	S30-10	auto	447	0.3	3.52	0.39	I型ordinary portland cement	PⅠ42.5R	natural sand			Crushing granite	20mm					0	50		0.100604				Sulfonated Naphthalene Formaldehyde Condensation Type High-Efficiency Water Reducer		7.381	300	100	100	21.4286		30	28	100			91.1		Store in a water bath at 28°C for the first 24 hours.
33.6	S30-10	auto	447	0.3	3.52	0.39	I型ordinary portland cement	PⅠ42.5R	natural sand			Crushing granite	20mm					0	50		0.100604				Sulfonated Naphthalene Formaldehyde Condensation Type High-Efficiency Water Reducer		7.381	300	100	100	21.4286		30	28	100			91.1		Store in a water bath at 28°C for the first 24 hours.
33.6	S30-10	auto	447	0.3	3.52	0.39	I型ordinary portland cement	PⅠ42.5R	natural sand			Crushing granite	20mm					0	50		0.100604				Sulfonated Naphthalene Formaldehyde Condensation Type High-Efficiency Water Reducer		7.381	300	100	100	21.4286		30	28	100			91.1		Store in a water bath at 28°C for the first 24 hours.
33.6	S30-10	auto	447	0.3	3.52	0.39	I型ordinary portland cement	PⅠ42.5R	natural sand			Crushing granite	20mm					0	50		0.100604				Sulfonated Naphthalene Formaldehyde Condensation Type High-Efficiency Water Reducer		7.381	300	100	100	21.4286		30	28	100			91.1		Store in a water bath at 28°C for the first 24 hours.
33.6	S30-10	auto	447	0.3	3.52	0.39	I型ordinary portland cement	PⅠ42.5R	natural sand			Crushing granite	20mm					0	50		0.100604				Sulfonated Naphthalene Formaldehyde Condensation Type High-Efficiency Water Reducer		7.381	300	100	100	21.4286		30	28	100			91.1		Store in a water bath at 28°C for the first 24 hours.
33.6	S30-10	auto	447	0.3	3.52	0.39	I型ordinary portland cement	PⅠ42.5R	natural sand			Crushing granite	20mm					0	50		0.100604				Sulfonated Naphthalene Formaldehyde Condensation Type High-Efficiency Water Reducer		7.381	300	100	100	21.4286		30	28	100			91.1		Store in a water bath at 28°C for the first 24 hours.
33.6	S30-10	auto	447	0.3	3.52	0.39	I型ordinary portland cement	PⅠ42.5R	natural sand			Crushing granite	20mm					0	50		0.100604				Sulfonated Naphthalene Formaldehyde Condensation Type High-Efficiency Water Reducer		7.381	300	100	100	21.4286		30	28	100			91.1		Store in a water bath at 28°C for the first 24 hours.
33.6	S30-10	auto	447	0.3	3.52	0.39	I型ordinary portland cement	PⅠ42.5R	natural sand			Crushing granite	20mm					0	50		0.100604				Sulfonated Naphthalene Formaldehyde Condensation Type High-Efficiency Water Reducer		7.381	300	100	100	21.4286		30	28	100			91.1		Store in a water bath at 28°C for the first 24 hours.
33.6	S30-10	auto	447	0.3	3.52	0.39	I型ordinary portland cement	PⅠ42.5R	natural sand			Crushing granite	20mm					0	50		0.100604				Sulfonated Naphthalene Formaldehyde Condensation Type High-Efficiency Water Reducer		7.381	300	100	100	21.4286		30	28	100			91.1		Store in a water bath at 28°C for the first 24 hours.
33.6	S30-10	auto	447	0.3	3.52	0.39	I型ordinary portland cement	PⅠ42.5R	natural sand			Crushing granite	20mm					0	50		0.100604				Sulfonated Naphthalene Formaldehyde Condensation Type High-Efficiency Water Reducer		7.381	300	100	100	21.4286		30	28	100			91.1		Store in a water bath at 28°C for the first 24 hours.
33.7	N35	auto	498	0.35	3.5	0.4	I型ordinary portland cement	PⅠ42.5R	natural sand			Crushing granite	20mm					0	0		0				Sulfonated Naphthalene Formaldehyde Condensation Type High-Efficiency Water Reducer		4.114	300	100	100	21.4286		30	28	100			63.7		Store in a water bath at 28°C for the first 24 hours.
33.7	N35	auto	498	0.35	3.5	0.4	I型ordinary portland cement	PⅠ42.5R	natural sand			Crushing granite	20mm					0	0		0				Sulfonated Naphthalene Formaldehyde Condensation Type High-Efficiency Water Reducer		4.114	300	100	100	21.4286		30	28	100			63.7		Store in a water bath at 28°C for the first 24 hours.
33.7	N35	auto	498	0.35	3.5	0.4	I型ordinary portland cement	PⅠ42.5R	natural sand			Crushing granite	20mm					0	0		0				Sulfonated Naphthalene Formaldehyde Condensation Type High-Efficiency Water Reducer		4.114	300	100	100	21.4286		30	28	100			63.7		Store in a water bath at 28°C for the first 24 hours.
33.7	N35	auto	498	0.35	3.5	0.4	I型ordinary portland cement	PⅠ42.5R	natural sand			Crushing granite	20mm					0	0		0				Sulfonated Naphthalene Formaldehyde Condensation Type High-Efficiency Water Reducer		4.114	300	100	100	21.4286		30	28	100			63.7		Store in a water bath at 28°C for the first 24 hours.
33.7	N35	auto	498	0.35	3.5	0.4	I型ordinary portland cement	PⅠ42.5R	natural sand			Crushing granite	20mm					0	0		0				Sulfonated Naphthalene Formaldehyde Condensation Type High-Efficiency Water Reducer		4.114	300	100	100	21.4286		30	28	100			63.7		Store in a water bath at 28°C for the first 24 hours.
33.7	N35	auto	498	0.35	3.5	0.4	I型ordinary portland cement	PⅠ42.5R	natural sand			Crushing granite	20mm					0	0		0				Sulfonated Naphthalene Formaldehyde Condensation Type High-Efficiency Water Reducer		4.114	300	100	100	21.4286		30	28	100			63.7		Store in a water bath at 28°C for the first 24 hours.
33.7	N35	auto	498	0.35	3.5	0.4	I型ordinary portland cement	PⅠ42.5R	natural sand			Crushing granite	20mm					0	0		0				Sulfonated Naphthalene Formaldehyde Condensation Type High-Efficiency Water Reducer		4.114	300	100	100	21.4286		30	28	100			63.7		Store in a water bath at 28°C for the first 24 hours.
33.7	N35	auto	498	0.35	3.5	0.4	I型ordinary portland cement	PⅠ42.5R	natural sand			Crushing granite	20mm					0	0		0				Sulfonated Naphthalene Formaldehyde Condensation Type High-Efficiency Water Reducer		4.114	300	100	100	21.4286		30	28	100			63.7		Store in a water bath at 28°C for the first 24 hours.
33.7	N35	auto	498	0.35	3.5	0.4	I型ordinary portland cement	PⅠ42.5R	natural sand			Crushing granite	20mm					0	0		0				Sulfonated Naphthalene Formaldehyde Condensation Type High-Efficiency Water Reducer		4.114	300	100	100	21.4286		30	28	100			63.7		Store in a water bath at 28°C for the first 24 hours.
33.7	N35	auto	498	0.35	3.5	0.4	I型ordinary portland cement	PⅠ42.5R	natural sand			Crushing granite	20mm					0	0		0				Sulfonated Naphthalene Formaldehyde Condensation Type High-Efficiency Water Reducer		4.114	300	100	100	21.4286		30	28	100			63.7		Store in a water bath at 28°C for the first 24 hours.
33.7	N35	auto	498	0.35	3.5	0.4	I型ordinary portland cement	PⅠ42.5R	natural sand			Crushing granite	20mm					0	0		0				Sulfonated Naphthalene Formaldehyde Condensation Type High-Efficiency Water Reducer		4.114	300	100	100	21.4286		30	28	100			63.7		Store in a water bath at 28°C for the first 24 hours.
33.7	N35	auto	498	0.35	3.5	0.4	I型ordinary portland cement	PⅠ42.5R	natural sand			Crushing granite	20mm					0	0		0				Sulfonated Naphthalene Formaldehyde Condensation Type High-Efficiency Water Reducer		4.114	300	100	100	21.4286		30	28	100			63.7		Store in a water bath at 28°C for the first 24 hours.
33.7	N35	auto	498	0.35	3.5	0.4	I型ordinary portland cement	PⅠ42.5R	natural sand			Crushing granite	20mm					0	0		0				Sulfonated Naphthalene Formaldehyde Condensation Type High-Efficiency Water Reducer		4.114	300	100	100	21.4286		30	28	100			63.7		Store in a water bath at 28°C for the first 24 hours.
33.7	N35	auto	498	0.35	3.5	0.4	I型ordinary portland cement	PⅠ42.5R	natural sand			Crushing granite	20mm					0	0		0				Sulfonated Naphthalene Formaldehyde Condensation Type High-Efficiency Water Reducer		4.114	300	100	100	21.4286		30	28	100			63.7		Store in a water bath at 28°C for the first 24 hours.
33.7	N35	auto	498	0.35	3.5	0.4	I型ordinary portland cement	PⅠ42.5R	natural sand			Crushing granite	20mm					0	0		0				Sulfonated Naphthalene Formaldehyde Condensation Type High-Efficiency Water Reducer		4.114	300	100	100	21.4286		30	28	100			63.7		Store in a water bath at 28°C for the first 24 hours.
33.8	S35-5	auto	473	0.35	3.4	0.4	I型ordinary portland cement	PⅠ42.5R	natural sand			Crushing granite	20mm					0	25		0.0502008				Sulfonated Naphthalene Formaldehyde Condensation Type High-Efficiency Water Reducer		6.413	300	100	100	21.4286		30	28	100			70.3		Store in a water bath at 28°C for the first 24 hours.
33.8	S35-5	auto	473	0.35	3.4	0.4	I型ordinary portland cement	PⅠ42.5R	natural sand			Crushing granite	20mm					0	25		0.0502008				Sulfonated Naphthalene Formaldehyde Condensation Type High-Efficiency Water Reducer		6.413	300	100	100	21.4286		30	28	100			70.3		Store in a water bath at 28°C for the first 24 hours.
33.8	S35-5	auto	473	0.35	3.4	0.4	I型ordinary portland cement	PⅠ42.5R	natural sand			Crushing granite	20mm					0	25		0.0502008				Sulfonated Naphthalene Formaldehyde Condensation Type High-Efficiency Water Reducer		6.413	300	100	100	21.4286		30	28	100			70.3		Store in a water bath at 28°C for the first 24 hours.
33.8	S35-5	auto	473	0.35	3.4	0.4	I型ordinary portland cement	PⅠ42.5R	natural sand			Crushing granite	20mm					0	25		0.0502008				Sulfonated Naphthalene Formaldehyde Condensation Type High-Efficiency Water Reducer		6.413	300	100	100	21.4286		30	28	100			70.3		Store in a water bath at 28°C for the first 24 hours.
33.8	S35-5	auto	473	0.35	3.4	0.4	I型ordinary portland cement	PⅠ42.5R	natural sand			Crushing granite	20mm					0	25		0.0502008				Sulfonated Naphthalene Formaldehyde Condensation Type High-Efficiency Water Reducer		6.413	300	100	100	21.4286		30	28	100			70.3		Store in a water bath at 28°C for the first 24 hours.
33.8	S35-5	auto	473	0.35	3.4	0.4	I型ordinary portland cement	PⅠ42.5R	natural sand			Crushing granite	20mm					0	25		0.0502008				Sulfonated Naphthalene Formaldehyde Condensation Type High-Efficiency Water Reducer		6.413	300	100	100	21.4286		30	28	100			70.3		Store in a water bath at 28°C for the first 24 hours.
33.8	S35-5	auto	473	0.35	3.4	0.4	I型ordinary portland cement	PⅠ42.5R	natural sand			Crushing granite	20mm					0	25		0.0502008				Sulfonated Naphthalene Formaldehyde Condensation Type High-Efficiency Water Reducer		6.413	300	100	100	21.4286		30	28	100			70.3		Store in a water bath at 28°C for the first 24 hours.
33.8	S35-5	auto	473	0.35	3.4	0.4	I型ordinary portland cement	PⅠ42.5R	natural sand			Crushing granite	20mm					0	25		0.0502008				Sulfonated Naphthalene Formaldehyde Condensation Type High-Efficiency Water Reducer		6.413	300	100	100	21.4286		30	28	100			70.3		Store in a water bath at 28°C for the first 24 hours.
33.8	S35-5	auto	473	0.35	3.4	0.4	I型ordinary portland cement	PⅠ42.5R	natural sand			Crushing granite	20mm					0	25		0.0502008				Sulfonated Naphthalene Formaldehyde Condensation Type High-Efficiency Water Reducer		6.413	300	100	100	21.4286		30	28	100			70.3		Store in a water bath at 28°C for the first 24 hours.
33.8	S35-5	auto	473	0.35	3.4	0.4	I型ordinary portland cement	PⅠ42.5R	natural sand			Crushing granite	20mm					0	25		0.0502008				Sulfonated Naphthalene Formaldehyde Condensation Type High-Efficiency Water Reducer		6.413	300	100	100	21.4286		30	28	100			70.3		Store in a water bath at 28°C for the first 24 hours.
33.8	S35-5	auto	473	0.35	3.4	0.4	I型ordinary portland cement	PⅠ42.5R	natural sand			Crushing granite	20mm					0	25		0.0502008				Sulfonated Naphthalene Formaldehyde Condensation Type High-Efficiency Water Reducer		6.413	300	100	100	21.4286		30	28	100			70.3		Store in a water bath at 28°C for the first 24 hours.
33.8	S35-5	auto	473	0.35	3.4	0.4	I型ordinary portland cement	PⅠ42.5R	natural sand			Crushing granite	20mm					0	25		0.0502008				Sulfonated Naphthalene Formaldehyde Condensation Type High-Efficiency Water Reducer		6.413	300	100	100	21.4286		30	28	100			70.3		Store in a water bath at 28°C for the first 24 hours.
33.8	S35-5	auto	473	0.35	3.4	0.4	I型ordinary portland cement	PⅠ42.5R	natural sand			Crushing granite	20mm					0	25		0.0502008				Sulfonated Naphthalene Formaldehyde Condensation Type High-Efficiency Water Reducer		6.413	300	100	100	21.4286		30	28	100			70.3		Store in a water bath at 28°C for the first 24 hours.
33.8	S35-5	auto	473	0.35	3.4	0.4	I型ordinary portland cement	PⅠ42.5R	natural sand			Crushing granite	20mm					0	25		0.0502008				Sulfonated Naphthalene Formaldehyde Condensation Type High-Efficiency Water Reducer		6.413	300	100	100	21.4286		30	28	100			70.3		Store in a water bath at 28°C for the first 24 hours.
33.8	S35-5	auto	473	0.35	3.4	0.4	I型ordinary portland cement	PⅠ42.5R	natural sand			Crushing granite	20mm					0	25		0.0502008				Sulfonated Naphthalene Formaldehyde Condensation Type High-Efficiency Water Reducer		6.413	300	100	100	21.4286		30	28	100			70.3		Store in a water bath at 28°C for the first 24 hours.
33.9	S35-10	auto	447	0.35	3.38	0.4	I型ordinary portland cement	PⅠ42.5R	natural sand			Crushing granite	20mm					0	50		0.100604				Sulfonated Naphthalene Formaldehyde Condensation Type High-Efficiency Water Reducer		6.776	300	100	100	21.4286		30	28	100			75.2		Store in a water bath at 28°C for the first 24 hours.
33.9	S35-10	auto	447	0.35	3.38	0.4	I型ordinary portland cement	PⅠ42.5R	natural sand			Crushing granite	20mm					0	50		0.100604				Sulfonated Naphthalene Formaldehyde Condensation Type High-Efficiency Water Reducer		6.776	300	100	100	21.4286		30	28	100			75.2		Store in a water bath at 28°C for the first 24 hours.
33.9	S35-10	auto	447	0.35	3.38	0.4	I型ordinary portland cement	PⅠ42.5R	natural sand			Crushing granite	20mm					0	50		0.100604				Sulfonated Naphthalene Formaldehyde Condensation Type High-Efficiency Water Reducer		6.776	300	100	100	21.4286		30	28	100			75.2		Store in a water bath at 28°C for the first 24 hours.
33.9	S35-10	auto	447	0.35	3.38	0.4	I型ordinary portland cement	PⅠ42.5R	natural sand			Crushing granite	20mm					0	50		0.100604				Sulfonated Naphthalene Formaldehyde Condensation Type High-Efficiency Water Reducer		6.776	300	100	100	21.4286		30	28	100			75.2		Store in a water bath at 28°C for the first 24 hours.
33.9	S35-10	auto	447	0.35	3.38	0.4	I型ordinary portland cement	PⅠ42.5R	natural sand			Crushing granite	20mm					0	50		0.100604				Sulfonated Naphthalene Formaldehyde Condensation Type High-Efficiency Water Reducer		6.776	300	100	100	21.4286		30	28	100			75.2		Store in a water bath at 28°C for the first 24 hours.
33.9	S35-10	auto	447	0.35	3.38	0.4	I型ordinary portland cement	PⅠ42.5R	natural sand			Crushing granite	20mm					0	50		0.100604				Sulfonated Naphthalene Formaldehyde Condensation Type High-Efficiency Water Reducer		6.776	300	100	100	21.4286		30	28	100			75.2		Store in a water bath at 28°C for the first 24 hours.
33.9	S35-10	auto	447	0.35	3.38	0.4	I型ordinary portland cement	PⅠ42.5R	natural sand			Crushing granite	20mm					0	50		0.100604				Sulfonated Naphthalene Formaldehyde Condensation Type High-Efficiency Water Reducer		6.776	300	100	100	21.4286		30	28	100			75.2		Store in a water bath at 28°C for the first 24 hours.
33.9	S35-10	auto	447	0.35	3.38	0.4	I型ordinary portland cement	PⅠ42.5R	natural sand			Crushing granite	20mm					0	50		0.100604				Sulfonated Naphthalene Formaldehyde Condensation Type High-Efficiency Water Reducer		6.776	300	100	100	21.4286		30	28	100			75.2		Store in a water bath at 28°C for the first 24 hours.
33.9	S35-10	auto	447	0.35	3.38	0.4	I型ordinary portland cement	PⅠ42.5R	natural sand			Crushing granite	20mm					0	50		0.100604				Sulfonated Naphthalene Formaldehyde Condensation Type High-Efficiency Water Reducer		6.776	300	100	100	21.4286		30	28	100			75.2		Store in a water bath at 28°C for the first 24 hours.
33.9	S35-10	auto	447	0.35	3.38	0.4	I型ordinary portland cement	PⅠ42.5R	natural sand			Crushing granite	20mm					0	50		0.100604				Sulfonated Naphthalene Formaldehyde Condensation Type High-Efficiency Water Reducer		6.776	300	100	100	21.4286		30	28	100			75.2		Store in a water bath at 28°C for the first 24 hours.
[truncated: 528 more rows]
